# Supplementary material for: Neuromelanin organelles are specialized autolysosomes that accumulate undegraded proteins and lipids in aging human brain and are likely involved in Parkinson’s disease
Source: NPJ Parkinsons Dis. 2018 Jun 5;4:17. doi: 10.1038/s41531-018-0050-8 (PMC5988730; doi:10.1038/s41531-018-0050-8)
Supplement: Supplementary file 1 — Supplementary Data 1 [file 41531_2018_50_MOESM1_ESM.xlsx]

## Sheet: All proteins (1020 entries)
All Proteins (1020 entries)												ORG Sample (n=2)				TIS-NM Sample (n=2)				ORG-NM Sample (n=2)				OVERALL RESULTS
NCBI accession (GI number)	UniProt accession number	Protein name	Gene name		Representative proteins (293)	Cellular location	Tribl et al. 2005 (72 proteins)	Plum et al. 2016 (1000 proteins)	Plum et al. 2016 (166 proteins, significantly overrepresented)	Sleat et al. 2006 (48+43 human brain soluble lysosomal Man-6-P glycoproteins)		Average Score	Total # SpC	Average # SpC		Average Score	Total # SpC	Average # SpC		Average Score	Total # SpC	Average # SpC		Overall Frequency on 3 types of samples	Overall Average Score	Total # SpC	Overall Average # SpC
4557547	P24530	Endothelin B receptor (ET-B) (ET-BR) (Endothelin receptor non-selective type)	EDNRB	.	X	Cell membrane						10.1534	2	2										1	10.1534	2	2
11275980	P46531	Neurogenic locus notch homolog protein 1 (Notch 1) (hN1) (Translocation-associated notch protein TAN-1) [Cleaved into: Notch 1 extracellular truncation (NEXT); Notch 1 intracellular domain (NICD)]	NOTCH1	.	X	Cell membrane						18.1926	2	2										1	18.1926	2	2
52317265	Q9H344	Olfactory receptor 51I2 (Odorant receptor HOR5'beta12) (Olfactory receptor OR11-38)	OR51I2	.	X	Cell membrane						10.1962	2	2										1	10.1962	2	2
38372813	Q8NH55	Olfactory receptor 52E5	OR52E5	.	X	Cell membrane						10.1631	3	3										1	10.1631	3	3
38372777	Q8NGV6	Olfactory receptor 5H6 (Olfactory receptor OR3-11)	OR5H6	.	X	Cell membrane										10.2022	7	2.33333						1	10.2022	7	2.33333
71153033	Q8NG78	Olfactory receptor 8G5 (Olfactory receptor 8G6) (Olfactory receptor OR11-298)	OR8G5	.	X	Cell membrane						10.1772	3	1.5										1	10.1772	3	1.5
9845511	P63000	Ras-related C3 botulinum toxin substrate 1 (Cell migration-inducing gene 5 protein) (Ras-like protein TC25) (p21-Rac1)	RAC1	.	X	Cell membrane														20.1588	4	4		1	20.1588	4	4
145386506	O14807	Ras-related protein M-Ras (Ras-related protein R-Ras3)	MRAS	.	X	Cell membrane														10.1477	2	2		1	10.1477	2	2
4502271	P50993	Sodium/potassium-transporting ATPase subunit alpha-2 (Na(+)/K(+) ATPase alpha-2 subunit) (EC 3.6.3.9) (Sodium pump subunit alpha-2)	ATP1A2	.	X	Cell membrane		Plum et al. 2016 (1000)								20.2374	7	2.33333						1	20.2374	7	2.33333
1359715	P13637	Sodium/potassium-transporting ATPase subunit alpha-3 (Na(+)/K(+) ATPase alpha-3 subunit) (EC 3.6.3.9) (Na(+)/K(+) ATPase alpha(III) subunit) (Sodium pump subunit alpha-3)	ATP1A3	.	X	Cell membrane	Tribl et al. 2005	Plum et al. 2016 (1000)		Sleat et al. 2006 (a)		15.1824	4	2										1	15.1824	4	2
22760539	Q9UGQ3	Solute carrier family 2, facilitated glucose transporter member 6 (Glucose transporter type 6) (GLUT-6) (Glucose transporter type 9) (GLUT-9)	SLC2A6	.	X	Cell membrane						10.1436	6	2						10.1346	3	1.5		2	10.1391	9	1.75
19923362	P04216	Thy-1 membrane glycoprotein (CDw90) (Thy-1 antigen) (CD antigen CD90)	THY1	.	X	Cell membrane		Plum et al. 2016 (1000)	Plum et al. 2016 (166)							10.1671	4	2						1	10.1671	4	2
5803225	P62258	14-3-3 protein epsilon (14-3-3E)	YWHAE	.	X	Cytoplasm		Plum et al. 2016 (1000)								20.1944	7	3.5						1	20.1944	7	3.5
193785841	P61981	14-3-3 protein gamma, N-terminally processed	YWHAG	.	X	Cytoplasm	Tribl et al. 2005	Plum et al. 2016 (1000)				20.2011	10	3.33333		10.1369	1	1		10.1431	2	2		3	13.4937	13	2.11111
4507953	P63104	14-3-3 protein zeta/delta (Protein kinase C inhibitor protein 1) (KCIP-1)	YWHAZ	.	X	Cytoplasm	Tribl et al. 2005	Plum et al. 2016 (1000)								10.3025	39	13						1	10.3025	39	13
28595	UPI000016A521	aldolase A protein [Homo sapiens]	N/A	.	X	Cytoplasm						16.1845	12	2.4		10.1474	1	1						2	13.166	13	1.7
4503057	P02511	Alpha-crystallin B chain (Alpha(B)-crystallin) (Heat shock protein beta-5) (HspB5) (Renal carcinoma antigen NY-REN-27) (Rosenthal fiber component)	CRYAB	.	X	Cytoplasm	Tribl et al. 2005	Plum et al. 2016 (1000)				30.1756	28	4.66667						40.1856	71	23.6667		2	35.1806	99	14.1667
4503571	P06733	Alpha-enolase (EC 4.2.1.11) (2-phospho-D-glycerate hydro-lyase) (C-myc promoter-binding protein) (Enolase 1) (MBP-1) (MPB-1) (Non-neural enolase) (NNE) (Phosphopyruvate hydratase) (Plasminogen-binding protein)	ENO1	.	X	Cytoplasm		Plum et al. 2016 (1000)								23.4937	10	3.33333						1	23.4937	10	3.33333
31873302	P06733	Alpha-enolase (EC 4.2.1.11) (2-phospho-D-glycerate hydro-lyase) (C-myc promoter-binding protein) (Enolase 1) (MBP-1) (MPB-1) (Non-neural enolase) (NNE) (Phosphopyruvate hydratase) (Plasminogen-binding protein)	ENO1	.	X	Cytoplasm		Plum et al. 2016 (1000)				10.1844	4	2		10.1609	1	1						2	10.1726	5	1.5
10435053	Q5SQI0	Alpha-tubulin N-acetyltransferase 1 (Alpha-TAT) (Alpha-TAT1) (TAT) (EC 2.3.1.108) (Acetyltransferase mec-17 homolog)	ATAT1	.	X	Cytoplasm						10.1756	5	1.66667						10.1613	1	1		2	10.1685	6	1.33333
119567601	A1YZ08	Beta-globin (Fragment)	HBB	.	X	Cytoplasm						10.2209	4	2										1	10.2209	4	2
4502351	Q14032	Bile acid-CoA:amino acid N-acyltransferase (BACAT) (BAT) (EC 2.3.1.65) (Glycine N-choloyltransferase) (Long-chain fatty-acyl-CoA hydrolase) (EC 3.1.2.2)	BAAT	.	X	Cytoplasm										10.1353	6	2						1	10.1353	6	2
14790124	P55211	Caspase-9 (CASP-9) (EC 3.4.22.62) (Apoptotic protease Mch-6) (Apoptotic protease-activating factor 3) (APAF-3) (ICE-like apoptotic protease 6) (ICE-LAP6) [Cleaved into: Caspase-9 subunit p35; Caspase-9 subunit p10]	CASP9	.	X	Cytoplasm						10.1512	1	1		10.1515	5	5						2	10.1514	6	3
21536286	P12277	Creatine kinase B-type (EC 2.7.3.2) (B-CK) (Creatine kinase B chain)	CKB	.	X	Cytoplasm		Plum et al. 2016 (1000)				32.7313	26	6.5		30.1909	10	5		20.2727	5	5		3	27.7316	41	5.5
4503471	P68104	Elongation factor 1-alpha 1 (EF-1-alpha-1) (Elongation factor Tu) (EF-Tu) (Eukaryotic elongation factor 1 A-1) (eEF1A-1) (Leukocyte receptor cluster member 7)	EEF1A1	.	X	Cytoplasm														15.1492	3	1.5		1	15.1492	3	1.5
4503475	Q05639	Elongation factor 1-alpha 2 (EF-1-alpha-2) (Eukaryotic elongation factor 1 A-2) (eEF1A-2) (Statin-S1)	EEF1A2	.	X	Cytoplasm														10.1786	5	2.5		1	10.1786	5	2.5
56682959	P02794	Ferritin heavy chain (Ferritin H subunit) (EC 1.16.3.1) (Cell proliferation-inducing gene 15 protein) [Cleaved into: Ferritin heavy chain, N-terminally processed]	FTH1	.	X	Cytoplasm		Plum et al. 2016 (1000)		Sleat et al. 2006 (a)						15.1463	3	1.5		15.1578	6	3		2	15.152	9	2.25
20149498	P02792	Ferritin light chain (Ferritin L subunit)	FTL	.	X	Cytoplasm		Plum et al. 2016 (1000)								30.2239	64	10.6667		20.1835	20	6.66667		2	25.2037	84	8.66667
62122917	Q5D862	Filaggrin-2 (FLG-2) (Intermediate filament-associated and psoriasis-susceptibility protein) (Ifapsoriasin)	FLG2	.	X	Cytoplasm										16.8758	6	2						1	16.8758	6	2
5803011	P09104	Gamma-enolase (EC 4.2.1.11) (2-phospho-D-glycerate hydro-lyase) (Enolase 2) (Neural enolase) (Neuron-specific enolase) (NSE)	ENO2	.	X	Cytoplasm		Plum et al. 2016 (1000)								13.4873	7	2.33333		10.1339	1	1		2	11.8106	8	1.66667
4503979	P14136	Glial fibrillary acidic protein (GFAP)	GFAP	.	X	Cytoplasm		Plum et al. 2016 (1000)		Sleat et al. 2006 (a)		50.2001	45	11.25		62.7302	66	16.5		70.2067	13	13		3	61.0457	124	13.5833
21361370	P11216	Glycogen phosphorylase, brain form (EC 2.4.1.1)	PYGB	.	X	Cytoplasm	Tribl et al. 2005	Plum et al. 2016 (1000)				10.1644	5	2.5										1	10.1644	5	2.5
20127457	P46976	Glycogenin-1 (GN-1) (GN1) (EC 2.4.1.186)	GYG1	.	X	Cytoplasm														40.185	8	8		1	40.185	8	8
48734884	P62826	GTP-binding nuclear protein Ran (Androgen receptor-associated protein 24) (GTPase Ran) (Ras-like protein TC4) (Ras-related nuclear protein)	RAN	.	X	Cytoplasm		Plum et al. 2016 (1000)												10.1978	2	2		1	10.1978	2	2
4529894	P34931	Heat shock 70 kDa protein 1-like (Heat shock 70 kDa protein 1L) (Heat shock 70 kDa protein 1-Hom) (HSP70-Hom)	HSPA1L	.	X	Cytoplasm										10.1468	2	2						1	10.1468	2	2
32488	P07900	Heat shock protein HSP 90-alpha (Heat shock 86 kDa) (HSP 86) (HSP86) (Lipopolysaccharide-associated protein 2) (LAP-2) (LPS-associated protein 2) (Renal carcinoma antigen NY-REN-38)	HSP90AA1	.	X	Cytoplasm	Tribl et al. 2005	Plum et al. 2016 (1000)								10.1788	5	1.66667		10.1346	1	1		2	10.1567	6	1.33333
32486	P07900	Heat shock protein HSP 90-alpha (Heat shock 86 kDa) (HSP 86) (HSP86) (Lipopolysaccharide-associated protein 2) (LAP-2) (LPS-associated protein 2) (Renal carcinoma antigen NY-REN-38)	HSP90AA1	.	X	Cytoplasm	Tribl et al. 2005	Plum et al. 2016 (1000)				10.1542	8	2.66667										1	10.1542	8	2.66667
68005524	Q4JLR8	Hemoglobin beta chain (Fragment)	HBB	.	X	Cytoplasm						10.1396	3	1.5										1	10.1396	3	1.5
33694204	Q6VFQ6	Hemoglobin beta chain (Fragment)	HBB	.	X	Cytoplasm						10.1577	3	3										1	10.1577	3	3
57864582	Q86YZ3	Hornerin	HRNR	.	X	Cytoplasm										10.1675	3	1		10.2496	7	7		2	10.2086	10	4
28557150	Q86YZ3	Hornerin	HRNR	.	X	Cytoplasm						10.2054	10	3.33333										1	10.2054	10	3.33333
33341790	Q15345	Leucine-rich repeat-containing protein 41 (Protein Muf1)	LRRC41	.	X	Cytoplasm						10.2056	4	2										1	10.2056	4	2
4505909	P02689	Myelin P2 protein (Peripheral myelin protein 2)	PMP2	.	X	Cytoplasm		Plum et al. 2016 (1000)												30.1493	6	6		1	30.1493	6	6
1408050	Q13875	Myelin-associated oligodendrocyte basic protein	MOBP	.	X	Cytoplasm										10.1561	5	1.66667						1	10.1561	5	1.66667
24041029	P35228	Nitric oxide synthase, inducible (EC 1.14.13.39) (Hepatocyte NOS) (HEP-NOS) (Inducible NO synthase) (Inducible NOS) (iNOS) (NOS type II) (Peptidyl-cysteine S-nitrosylase NOS2)	NOS2	.	X	Cytoplasm						10.2	3	1.5						14.1878	2	2		2	12.1939	5	1.75
158255138	A8K486	Peptidyl-prolyl cis-trans isomerase (PPIase) (EC 5.2.1.8)	N/A	.	X	Cytoplasm						15.165	7	3.5										1	15.165	7	3.5
10863927	P62937	Peptidyl-prolyl cis-trans isomerase A (PPIase A) (EC 5.2.1.8) (Cyclophilin A) (Cyclosporin A-binding protein) (Rotamase A) [Cleaved into: Peptidyl-prolyl cis-trans isomerase A, N-terminally processed]	PPIA	.	X	Cytoplasm		Plum et al. 2016 (1000)								10.2059	3	1.5						1	10.2059	3	1.5
825667	P36969	Phospholipid hydroperoxide glutathione peroxidase, mitochondrial (PHGPx) (EC 1.11.1.12) (Glutathione peroxidase 4) (GPx-4) (GSHPx-4)	GPX4	.	X	Cytoplasm	Tribl et al. 2005													20.2118	3	3		1	20.2118	3	3
60729620	Q9H008	Phospholysine phosphohistidine inorganic pyrophosphate phosphatase (hLHPP) (EC 3.1.3.-) (EC 3.6.1.1)	LHPP	.	X	Cytoplasm		Plum et al. 2016 (1000)				10.155	5	1.66667										1	10.155	5	1.66667
2627129	P0CG48	Polyubiquitin-C [Cleaved into: Ubiquitin]	UBC	.	X	Cytoplasm	Tribl et al. 2005					10.2093	21	7										1	10.2093	21	7
21735492	Q9UD71	Protein phosphatase 1 regulatory subunit 1B (DARPP-32) (Dopamine- and cAMP-regulated neuronal phosphoprotein)	PPP1R1B	.	X	Cytoplasm						10.2605	23	3.83333		10.1626	1	1		10.2811	4	4		3	10.2347	28	2.94444
61104911	Q58FF8	Putative heat shock protein HSP 90-beta 2 (Heat shock protein 90-beta b) (Heat shock protein 90Bb)	HSP90AB2P	.	X	Cytoplasm										10.2057	5	1.66667						1	10.2057	5	1.66667
33286418	P14618	Pyruvate kinase PKM (EC 2.7.1.40) (Cytosolic thyroid hormone-binding protein) (CTHBP) (Opa-interacting protein 3) (OIP-3) (Pyruvate kinase 2/3) (Pyruvate kinase muscle isozyme) (Thyroid hormone-binding protein 1) (THBP1) (Tumor M2-PK) (p58)	PKM	.	X	Cytoplasm		Plum et al. 2016 (1000)								43.5724	39	13						1	43.5724	39	13
63055059	A1X283	SH3 and PX domain-containing protein 2B (Adapter protein HOFI) (Factor for adipocyte differentiation 49) (Tyrosine kinase substrate with four SH3 domains)	SH3PXD2B	.	X	Cytoplasm										10.1798	12	6						1	10.1798	12	6
4507149	P00441	Superoxide dismutase [Cu-Zn] (EC 1.15.1.1) (Superoxide dismutase 1) (hSod1)	SOD1	.	X	Cytoplasm		Plum et al. 2016 (1000)								13.55	6	2						1	13.55	6	2
36535	W8Q444	Superoxide dismutase-1 (Fragment)	SOD-1	.	X	Cytoplasm						10.1771	9	3										1	10.1771	9	3
62087782	Q59GK8	T-cell lymphoma invasion and metastasis 1 variant (Fragment)	N/A	.	X	Cytoplasm						10.1527	1	1						10.1701	3	3		2	10.1614	4	2
4507521	P29401	Transketolase (TK) (EC 2.2.1.1)	TKT	.	X	Cytoplasm		Plum et al. 2016 (1000)								20.268	4	4						1	20.268	4	4
40805860	O43399	Tumor protein D54 (hD54) (Tumor protein D52-like 2)	TPD52L2	.	X	Cytoplasm										10.2511	11	3.66667						1	10.2511	11	3.66667
4507761	P62987	Ubiquitin-60S ribosomal protein L40 (CEP52) (Ubiquitin A-52 residue ribosomal protein fusion product 1) [Cleaved into: Ubiquitin; 60S ribosomal protein L40 (Large ribosomal subunit protein eL40)]	UBA52	.	X	Cytoplasm										10.1718	3	1.5		19.4806	80	26.6667		2	14.8262	83	14.0833
13376840	Q9GZS3	WD repeat-containing protein 61 (Meiotic recombination REC14 protein homolog) (SKI8 homolog) (Ski8) [Cleaved into: WD repeat-containing protein 61, N-terminally processed]	WDR61	.	X	Cytoplasm										10.157	2	2						1	10.157	2	2
4837737	Q9Y2T7	Y-box-binding protein 2 (Contrin) (DNA-binding protein C) (Dbpc) (Germ cell-specific Y-box-binding protein) (MSY2 homolog)	YBX2	.	X	Cytoplasm						10.1913	2	2										1	10.1913	2	2
50401753	Q7Z3T8	Zinc finger FYVE domain-containing protein 16 (Endofin) (Endosome-associated FYVE domain protein)	ZFYVE16	.	X	Cytoplasm														10.1886	3	3		1	10.1886	3	3
4501881	P68133	Actin, alpha skeletal muscle (Alpha-actin-1)	ACTA1	.	X	Cytoskeleton										28.9044	28	9.33333		30.1972	6	6		2	29.5508	34	7.66667
4501885	P60709	Actin, cytoplasmic 1 (Beta-actin) [Cleaved into: Actin, cytoplasmic 1, N-terminally processed]	ACTB	.	X	Cytoskeleton										10.1996	2	2		20.2113	3	3		2	15.2054	5	2.5
62421045	Q562T0	Actin-like protein (Fragment)	ACT	.	X	Cytoskeleton														10.1722	2	2		1	10.1722	2	2
117306456	A0JLW0	ANKLE1 protein	ANKLE1	.	X	Cytoskeleton														10.1383	4	4		1	10.1383	4	4
4803663	Q01484	Ankyrin-2 (ANK-2) (Ankyrin-B) (Brain ankyrin) (Non-erythroid ankyrin)	ANK2	.	X	Cytoskeleton		Plum et al. 2016 (1000)				16.1559	6	2						10.1899	1	1		2	13.1729	7	1.5
1147813	P15924	Desmoplakin (DP) (250/210 kDa paraneoplastic pemphigus antigen)	DSP	.	X	Cytoskeleton						16.2071	5	1.66667		10.1666	1	1						2	13.1869	6	1.33333
4503377	Q16555	Dihydropyrimidinase-related protein 2 (DRP-2) (Collapsin response mediator protein 2) (CRMP-2) (N2A3) (Unc-33-like phosphoprotein 2) (ULIP-2)	DPYSL2	.	X	Cytoskeleton		Plum et al. 2016 (1000)								40.2165	23	7.66667						1	40.2165	23	7.66667
31283	P15311	Ezrin (Cytovillin) (Villin-2) (p81)	EZR VIL2	.	X	Cytoskeleton		Plum et al. 2016 (1000)								10.2347	2	2		10.1583	1	1		2	10.1965	3	1.5
7023016	Q9UGJ1	Gamma-tubulin complex component 4 (GCP-4) (hGCP4) (Gamma-ring complex protein 76 kDa) (h76p) (hGrip76)	TUBGCP4	.	X	Cytoskeleton														18.1991	3	3		1	18.1991	3	3
4504165	P06396	Gelsolin (AGEL) (Actin-depolymerizing factor) (ADF) (Brevin)	GSN	.	X	Cytoskeleton		Plum et al. 2016 (1000)								10.1371	2	2						1	10.1371	2	2
32526901	Q8WYA0	Intraflagellar transport protein 81 homolog (Carnitine deficiency-associated protein expressed in ventricle 1) (CDV-1)	IFT81	.	X	Cytoskeleton						10.1453	14	2.8		10.1357	2	2		10.1503	1	1		3	10.1438	17	1.93333
1850617	P11137	Microtubule-associated protein 2 (MAP-2)	MAP2	.	X	Cytoskeleton	Tribl et al. 2005	Plum et al. 2016 (1000)				23.5253	17	5.66667						10.1474	3	1.5		2	16.8363	20	3.58333
14017973	Q96JE9	Microtubule-associated protein 6 (MAP-6) (Stable tubule-only polypeptide) (STOP)	MAP6	.	X	Cytoskeleton		Plum et al. 2016 (1000)				23.5393	25	4.16667						10.1416	1	1		2	16.8404	26	2.58333
8400711	P10636	Microtubule-associated protein tau (Neurofibrillary tangle protein) (Paired helical filament-tau) (PHF-tau)	MAPT	.	X	Cytoskeleton	Tribl et al. 2005	Plum et al. 2016 (1000)				25.5392	25	4.16667						20.1607	2	2		2	22.85	27	3.08333
12667788	P35579	Myosin-9 (Cellular myosin heavy chain, type A) (Myosin heavy chain 9) (Myosin heavy chain, non-muscle IIa) (Non-muscle myosin heavy chain A) (NMMHC-A) (Non-muscle myosin heavy chain IIa) (NMMHC II-a) (NMMHC-IIA)	MYH9	.	X	Cytoskeleton		Plum et al. 2016 (1000)				20.1762	2	2										1	20.1762	2	2
219894	P29966	Myristoylated alanine-rich C-kinase substrate (MARCKS) (Protein kinase C substrate, 80 kDa protein, light chain) (80K-L protein) (PKCSL)	MARCKS	.	X	Cytoskeleton		Plum et al. 2016 (1000)				20.2226	26	8.66667						10.2261	2	2		2	15.2243	28	5.33333
105990539	P07196	Neurofilament light polypeptide (NF-L) (68 kDa neurofilament protein) (Neurofilament triplet L protein)	NEFL	.	X	Cytoskeleton		Plum et al. 2016 (1000)				10.2181	6	2		10.1922	3	1.5		10.1754	1	1		3	10.1952	10	1.5
62988842	Q01082	Spectrin beta chain, non-erythrocytic 1 (Beta-II spectrin) (Fodrin beta chain) (Spectrin, non-erythroid beta chain 1)	SPTBN1	.	X	Cytoskeleton		Plum et al. 2016 (1000)								20.1742	3	3						1	20.1742	3	3
10835049	P61586	Transforming protein RhoA (Rho cDNA clone 12) (h12)	RHOA	.	X	Cytoskeleton														10.1523	2	2		1	10.1523	2	2
14389309	Q9BQE3	Tubulin alpha-1C chain (Alpha-tubulin 6) (Tubulin alpha-6 chain) [Cleaved into: Detyrosinated tubulin alpha-1C chain]	TUBA1C	.	X	Cytoskeleton	Tribl et al. 2005									42.716	66	16.5		31.5366	30	10		2	37.1263	96	13.25
32015	P68366	Tubulin alpha-4A chain (Alpha-tubulin 1) (Testis-specific alpha-tubulin) (Tubulin H2-alpha) (Tubulin alpha-1 chain)	TUBA4A	.	X	Cytoskeleton		Plum et al. 2016 (1000)				10.1582	3	3										1	10.1582	3	3
2119276	Q6LC01	Tubulin beta chain (Fragment)	N/A	.	X	Cytoskeleton						36.1851	35	7		40.2503	51	12.75		40.2529	40	13.3333		3	38.8961	126	11.0278
4507729	Q13885	Tubulin beta-2A chain (Tubulin beta class IIa)	TUBB2A	.	X	Cytoskeleton		Plum et al. 2016 (1000)				20.1932	11	3.66667		13.5069	6	2		10.1732	5	2.5		3	14.6244	22	2.72222
50592996	Q13509	Tubulin beta-3 chain (Tubulin beta-4 chain) (Tubulin beta-III)	TUBB3	.	X	Cytoskeleton		Plum et al. 2016 (1000)				10.1735	3	1.5										1	10.1735	3	1.5
21361322	P04350	Tubulin beta-4A chain (Tubulin 5 beta) (Tubulin beta-4 chain)	TUBB4A	.	X	Cytoskeleton		Plum et al. 2016 (1000)				30.2294	20	5		46.9078	30	10		50.2349	10	10		3	42.4574	60	8.33333
5174735	P68371	Tubulin beta-4B chain (Tubulin beta-2 chain) (Tubulin beta-2C chain)	TUBB4B	.	X	Cytoskeleton	Tribl et al. 2005	Plum et al. 2016 (1000)								10.1366	3	1.5						1	10.1366	3	1.5
10433717	Q9BUF5	Tubulin beta-6 chain (Tubulin beta class V)	TUBB6	.	X	Cytoskeleton						10.1641	2	2										1	10.1641	2	2
5902018	O94811	Tubulin polymerization-promoting protein (TPPP) (25 kDa brain-specific protein) (TPPP/p25) (p24) (p25-alpha)	TPPP	.	X	Cytoskeleton	Tribl et al. 2005	Plum et al. 2016 (1000)				36.9244	92	15.3333						40.2218	44	14.6667		2	38.5731	136	15
2134674	Q13200	26S proteasome non-ATPase regulatory subunit 2 (26S proteasome regulatory subunit RPN1) (26S proteasome regulatory subunit S2) (26S proteasome subunit p97) (Protein 55.11) (Tumor necrosis factor type 1 receptor-associated protein 2)	PSMD2	.	X	Cytosol		Plum et al. 2016 (1000)				10.1434	2	2										1	10.1434	2	2
109132400	Q13642	Four and a half LIM domains protein 1 (FHL-1) (Skeletal muscle LIM-protein 1) (SLIM) (SLIM-1)	FHL1	.	X	Cytosol		Plum et al. 2016 (1000)				17.6725	18	4.5						15.177	10	5		2	16.4247	28	4.75
21361122	Q13642	Four and a half LIM domains protein 1 (FHL-1) (Skeletal muscle LIM-protein 1) (SLIM) (SLIM-1)	FHL1	.	X	Cytosol		Plum et al. 2016 (1000)				10.1679	2	2										1	10.1679	2	2
7669492	P04406	Glyceraldehyde-3-phosphate dehydrogenase (GAPDH) (EC 1.2.1.12) (Peptidyl-cysteine S-nitrosylase GAPDH) (EC 2.6.99.-)	GAPDH	.	X	Cytosol	Tribl et al. 2005	Plum et al. 2016 (1000)								45.3164	178	44.5		20.3138	4	4		2	32.8151	182	24.25
11055998	Q9HAV0	Guanine nucleotide-binding protein subunit beta-4 (Transducin beta chain 4)	GNB4	.	X	Cytosol						10.1701	6	2										1	10.1701	6	2
6683647	Q8N2Y8	Iporin (Interacting protein of Rab1) (RUN and SH3 domain-containing protein 2)	RUSC2	.	X	Cytosol						10.1242	2	2										1	10.1242	2	2
5031931	Q13765	Nascent polypeptide-associated complex subunit alpha (NAC-alpha) (Alpha-NAC) (allergen Hom s 2)	NACA	.	X	Cytosol														10.1966	2	2		1	10.1966	2	2
50058787	Q5TDH0	Protein DDI1 homolog 2	DDI2	.	X	Cytosol						10.1499	3	3						10.1282	1	1		2	10.139	4	2
21361091	P09936	Ubiquitin carboxyl-terminal hydrolase isozyme L1 (UCH-L1) (EC 3.4.19.12) (EC 6.-.-.-) (Neuron cytoplasmic protein 9.5) (PGP 9.5) (PGP9.5) (Ubiquitin thioesterase L1)	UCHL1	.	X	Cytosol		Plum et al. 2016 (1000)								10.1665	1	1		10.183	2	2		2	10.1747	3	1.5
986881	P41226	Ubiquitin-like modifier-activating enzyme 7 (Ubiquitin-activating enzyme 7) (D8) (Ubiquitin-activating enzyme E1 homolog)	UBA7	.	X	Cytosol										10.1689	4	2						1	10.1689	4	2
11545403	Q9H2F3	3 beta-hydroxysteroid dehydrogenase type 7 (3 beta-hydroxysteroid dehydrogenase type VII) (3-beta-HSD VII) (3-beta-hydroxy-Delta(5)-C27 steroid oxidoreductase) (C(27) 3-beta-HSD) (EC 1.1.1.-) (Cholest-5-ene-3-beta,7-alpha-diol 3-beta-dehydrogenase) (EC 1.1.1.181)	HSD3B7	.	X	Endoplasmic reticulum										10.1327	2	2						1	10.1327	2	2
16507237	P11021	78 kDa glucose-regulated protein (GRP-78) (Endoplasmic reticulum lumenal Ca(2+)-binding protein grp78) (Heat shock 70 kDa protein 5) (Immunoglobulin heavy chain-binding protein) (BiP)	HSPA5	.	X	Endoplasmic reticulum		Plum et al. 2016 (1000)	Plum et al. 2016 (166)			28.2148	8	2.66667										1	28.2148	8	2.66667
120433590	P07108	Acyl-CoA-binding protein (ACBP) (Diazepam-binding inhibitor) (DBI) (Endozepine) (EP)	DBI	.	X	Endoplasmic reticulum										10.1678	3	3						1	10.1678	3	3
60729665	Q6Y288	Beta-1,3-glucosyltransferase (Beta3Glc-T) (EC 2.4.1.-) (Beta 3-glucosyltransferase) (Beta-3-glycosyltransferase-like)	B3GLCT	.	X	Endoplasmic reticulum				Sleat et al. 2006 (a)		10.1399	4	1.33333		10.1466	8	1.6		10.1275	5	1.66667		3	10.138	17	1.53333
4757900	P27797	Calreticulin (CRP55) (Calregulin) (Endoplasmic reticulum resident protein 60) (ERp60) (HACBP) (grp60)	CALR	.	X	Endoplasmic reticulum	Tribl et al. 2005	Plum et al. 2016 (1000)								10.1882	4	4						1	10.1882	4	4
4507677	P14625	Endoplasmin (94 kDa glucose-regulated protein) (GRP-94) (Heat shock protein 90 kDa beta member 1) (Tumor rejection antigen 1) (gp96 homolog)	HSP90B1	.	X	Endoplasmic reticulum		Plum et al. 2016 (1000)				20.1834	2	2										1	20.1834	2	2
1575347	Q8IV08	Phospholipase D3 (PLD 3) (EC 3.1.4.4) (Choline phosphatase 3) (HindIII K4L homolog) (Hu-K4) (Phosphatidylcholine-hydrolyzing phospholipase D3)	PLD3	.	X	Endoplasmic reticulum	Tribl et al. 2005	Plum et al. 2016 (1000)	Plum et al. 2016 (166)	Sleat et al. 2006 (a)		38.2455	57	11.4		51.9682	144	24		42.9563	65	21.6667		3	44.39	266	19.0222
1208427	P30101	Protein disulfide-isomerase A3 (EC 5.3.4.1) (58 kDa glucose-regulated protein) (58 kDa microsomal protein) (p58) (Disulfide isomerase ER-60) (Endoplasmic reticulum resident protein 57) (ER protein 57) (ERp57) (Endoplasmic reticulum resident protein 60) (ER protein 60) (ERp60)	PDIA3	.	X	Endoplasmic reticulum	Tribl et al. 2005	Plum et al. 2016 (1000)	Plum et al. 2016 (166)							10.167	3	1.5						1	10.167	3	1.5
33186798	Q6IED9	Putative diacylglycerol O-acyltransferase 2-like protein DGAT2L7P (EC 2.3.1.-) (Diacylglycerol O-acyltransferase 2-like 7 pseudogene)	DGAT2L7P	.	X	Endoplasmic reticulum						10.2291	2	2										1	10.2291	2	2
4557287	P01019	Angiotensinogen (Serpin A8) [Cleaved into: Angiotensin-1 (Angiotensin 1-10) (Angiotensin I) (Ang I); Angiotensin-2 (Angiotensin 1-8) (Angiotensin II) (Ang II); Angiotensin-3 (Angiotensin 2-8) (Angiotensin III) (Ang III) (Des-Asp[1]-angiotensin II); Angiotensin-4 (Angiotensin 3-8) (Angiotensin IV) (Ang IV); Angiotensin 1-9; Angiotensin 1-7; Angiotensin 1-5; Angiotensin 1-4]	AGT	.	X	Extracellular				Sleat et al. 2006 (a)		10.1756	21	10.5		10.1759	11	5.5						2	10.1757	32	8
5453541	O95994	Anterior gradient protein 2 homolog (AG-2) (hAG-2) (HPC8) (Secreted cement gland protein XAG-2 homolog)	AGR2	.	X	Extracellular										15.2422	8	4						1	15.2422	8	4
4502163	P05090	Apolipoprotein D (Apo-D) (ApoD)	APOD	.	X	Extracellular	Tribl et al. 2005	Plum et al. 2016 (1000)				16.6682	20	5		21.8374	34	5.66667		20.1941	20	20		3	19.5665	74	10.2222
6331358	Q8IZJ3	C3 and PZP-like alpha-2-macroglobulin domain-containing protein 8	CPAMD8	.	X	Extracellular						10.1491	5	2.5										1	10.1491	5	2.5
3288487	UPI000011F835	COL1A1 and PDGFB fusion transcript [Homo sapiens]	N/A	.	X	Extracellular						10.1442	1	1		10.2289	6	6						2	10.1865	7	3.5
30023	P08123	Collagen alpha-2(I) chain (Alpha-2 type I collagen)	COL1A2	.	X	Extracellular										10.1892	2	2						1	10.1892	2	2
30099	P08123	Collagen alpha-2(I) chain (Alpha-2 type I collagen)	COL1A2	.	X	Extracellular						10.1524	3	3										1	10.1524	3	3
119508426	Q14050	Collagen alpha-3(IX) chain	COL9A3	.	X	Extracellular														10.1161	2	2		1	10.1161	2	2
4557389	P07357	Complement component C8 alpha chain (Complement component 8 subunit alpha)	C8A	.	X	Extracellular						10.1345	2	2										1	10.1345	2	2
4503107	P01034	Cystatin-C (Cystatin-3) (Gamma-trace) (Neuroendocrine basic polypeptide) (Post-gamma-globulin)	CST3	.	X	Extracellular	Tribl et al. 2005	Plum et al. 2016 (1000)		Sleat et al. 2006 (a)		10.1563	3	1.5										1	10.1563	3	1.5
4504489	P04196	Histidine-rich glycoprotein (Histidine-proline-rich glycoprotein) (HPRG)	HRG	.	X	Extracellular						10.1567	2	1						30.2654	8	8		2	20.211	10	4.5
119604784	UPI0000EE61AB	hypothetical protein MGC11271, isoform CRA_c [Homo s	N/A	.	X	Extracellular										10.213	4	2						1	10.213	4	2
438056	P24043	Laminin subunit alpha-2 (Laminin M chain) (Laminin-12 subunit alpha) (Laminin-2 subunit alpha) (Laminin-4 subunit alpha) (Merosin heavy chain)	LAMA2	.	X	Extracellular										10.1206	2	2						1	10.1206	2	2
1065033	P61626	Lysozyme C (EC 3.2.1.17) (1,4-beta-N-acetylmuramidase C)	LYZ	.	X	Extracellular		Plum et al. 2016 (1000)	Plum et al. 2016 (166)			10.1975	7	2.33333						10.1569	1	1		2	10.1772	8	1.66667
2224917	Q6W4X9	Mucin-6 (MUC-6) (Gastric mucin-6)	MUC6	.	X	Extracellular						10.1546	3	1.5										1	10.1546	3	1.5
61098457	Q5JS37	NHL repeat-containing protein 3	NHLRC3	.	X	Extracellular										13.4954	6	2						1	13.4954	6	2
21754713	O75629	Protein CREG1 (Cellular repressor of E1A-stimulated genes 1)	CREG1	.	X	Extracellular				Sleat et al. 2006 (a)						16.2111	29	5.8						1	16.2111	29	5.8
33667044	Q7Z7G0	Target of Nesh-SH3 (Tarsh) (ABI gene family member 3-binding protein) (Nesh-binding protein) (NeshBP)	ABI3BP	.	X	Extracellular						10.1525	2	2										1	10.1525	2	2
4506145	P07477	Trypsin-1 (EC 3.4.21.4) (Beta-trypsin) (Cationic trypsinogen) (Serine protease 1) (Trypsin I) [Cleaved into: Alpha-trypsin chain 1; Alpha-trypsin chain 2]	PRSS1	.	X	Extracellular														26.1905	4	4		1	26.1905	4	4
36575	P04004	Vitronectin (VN) (S-protein) (Serum-spreading factor) (V75) [Cleaved into: Vitronectin V65 subunit; Vitronectin V10 subunit; Somatomedin-B]	VTN	.	X	Extracellular						18.8627	15	5						30.2171	12	12		2	24.5399	27	8.5
4758406	Q11130	Alpha-(1,3)-fucosyltransferase 7 (EC 2.4.1.-) (Fucosyltransferase 7) (Fucosyltransferase VII) (Fuc-TVII) (FucT-VII) (Galactoside 3-L-fucosyltransferase) (Selectin ligand synthase)	FUT7	.	X	Golgi apparatus						10.1406	7	2.33333										1	10.1406	7	2.33333
4506113	P04156	Major prion protein (PrP) (ASCR) (PrP27-30) (PrP33-35C) (CD antigen CD230)	PRNP	.	X	Golgi apparatus		Plum et al. 2016 (1000)												10.143	2	2		1	10.143	2	2
22761723	Q9BT67	NEDD4 family-interacting protein 1 (Breast cancer-associated protein SGA-1M) (NEDD4 WW domain-binding protein 5) (Putative MAPK-activating protein PM13) (Putative NF-kappa-B-activating protein 164) (Putative NFKB and MAPK-activating protein)	NDFIP1	.	X	Golgi apparatus														10.1126	2	2		1	10.1126	2	2
441347	UPI000011614F	Ig kappa light chain (VJC) [Homo sapiens]	N/A	.	X	Immunoglobulin														10.1669	2	2		1	10.1669	2	2
12054072	UPI00001192B5	immunoglobulin heavy chain constant region gamma 1 [	N/A	.	X	Immunoglobulin										13.4843	5	1.66667						1	13.4843	5	1.66667
20975646	UPI000011B5DC	immunoglobulin heavy chain variable region [Homo sap	N/A	.	X	Immunoglobulin						10.1364	2	2										1	10.1364	2	2
140064301	UPI00015CF499	immunoglobulin heavy chain variable region VH3-30 [H	N/A	.	X	Immunoglobulin										10.1527	2	1		10.1615	2	2		2	10.1571	4	1.5
21669337	UPI000011B9AF	immunoglobulin kappa light chain VLJ region [Homo sa	N/A	.	X	Immunoglobulin						12.9238	8	2.66667						10.1634	1	1		2	11.5436	9	1.83333
3769587	UPI0000117165	immunoglobulin lambda light chain [Homo sapiens]	N/A	.	X	Immunoglobulin						10.1526	2	2										1	10.1526	2	2
7573013	UPI0000118C7D	immunoglobulin lambda light chain variable region [Ho	N/A	.	X	Immunoglobulin						10.1594	22	4.4										1	10.1594	22	4.4
114385775	UPI0000E13D18	immunoglobulin light chain variable region [Homo sap	N/A	.	X	Immunoglobulin						10.1267	3	1.5										1	10.1267	3	1.5
54780518	UPI0000455D0C	immunoglobulin mu heavy chain [Homo sapiens]	N/A	.	X	Immunoglobulin						10.1313	5	1.66667										1	10.1313	5	1.66667
8247915	Q13510	Acid ceramidase (AC) (ACDase) (Acid CDase) (EC 3.5.1.23) (Acylsphingosine deacylase) (N-acylsphingosine amidohydrolase) (Putative 32 kDa heart protein) (PHP32) [Cleaved into: Acid ceramidase subunit alpha; Acid ceramidase subunit beta]	ASAH1	.	X	Lysosome	Tribl et al. 2005	Plum et al. 2016 (1000)	Plum et al. 2016 (166)	Sleat et al. 2006		51.9137	144	24		15.1635	10	2.5		36.8657	71	23.6667		3	34.6477	225	16.7222
825628	P15848	Arylsulfatase B (ASB) (EC 3.1.6.12) (N-acetylgalactosamine-4-sulfatase) (G4S)	ARSB	.	X	Lysosome	Tribl et al. 2005	Plum et al. 2016 (1000)	Plum et al. 2016 (166)	Sleat et al. 2006		10.1503	1	1		38.505	47	7.83333		10.1293	5	1.66667		3	19.5948	53	3.5
4504373	P07686	Beta-hexosaminidase subunit beta (EC 3.2.1.52) (Beta-N-acetylhexosaminidase subunit beta) (Hexosaminidase subunit B) (Cervical cancer proto-oncogene 7 protein) (HCC-7) (N-acetyl-beta-glucosaminidase subunit beta) [Cleaved into: Beta-hexosaminidase subunit beta chain B; Beta-hexosaminidase subunit beta chain A]	HEXB	.	X	Lysosome	Tribl et al. 2005			Sleat et al. 2006		15.1557	6	3										1	15.1557	6	3
22761023	Q9Y646	Carboxypeptidase Q (EC 3.4.17.-) (Lysosomal dipeptidase) (Plasma glutamate carboxypeptidase)	CPQ	.	X	Lysosome				Sleat et al. 2006		29.5467	14	4.66667										1	29.5467	14	4.66667
4503139	P07858	Cathepsin B (EC 3.4.22.1) (APP secretase) (APPS) (Cathepsin B1) [Cleaved into: Cathepsin B light chain; Cathepsin B heavy chain]	CTSB	.	X	Lysosome	Tribl et al. 2005	Plum et al. 2016 (1000)	Plum et al. 2016 (166)	Sleat et al. 2006		53.5941	137	22.8333		168.297	844	140.667		46.2412	77	25.6667		3	89.3774	1058	63.0556
3929733	Q6LAF9	Cathepsin B (Fragment)	N/A	.	X	Lysosome						10.233	20	6.66667		19.5849	43	14.3333		12.9208	25	8.33333		3	14.2462	88	9.77778
4503143	P07339	Cathepsin D (EC 3.4.23.5) [Cleaved into: Cathepsin D light chain; Cathepsin D heavy chain]	CTSD	.	X	Lysosome	Tribl et al. 2005	Plum et al. 2016 (1000)	Plum et al. 2016 (166)	Sleat et al. 2006		48.5971	207	34.5		33.5362	52	8.66667		33.5564	84	28		3	38.5632	343	23.7222
4503155	P07711	Cathepsin L1 (EC 3.4.22.15) (Cathepsin L) (Major excreted protein) (MEP) [Cleaved into: Cathepsin L1 heavy chain; Cathepsin L1 light chain]	CTSL	.	X	Lysosome		Plum et al. 2016 (1000)		Sleat et al. 2006						18.5303	40	6.66667						1	18.5303	40	6.66667
22538442	Q9UBR2	Cathepsin Z (EC 3.4.18.1) (Cathepsin P) (Cathepsin X)	CTSZ	.	X	Lysosome	Tribl et al. 2005	Plum et al. 2016 (1000)	Plum et al. 2016 (166)	Sleat et al. 2006		20.1894	45	9		31.8781	112	18.6667		16.8333	12	4		3	22.9669	169	10.5556
4502679	P08962	CD63 antigen (Granulophysin) (Lysosomal-associated membrane protein 3) (LAMP-3) (Melanoma-associated antigen ME491) (OMA81H) (Ocular melanoma-associated antigen) (Tetraspanin-30) (Tspan-30) (CD antigen CD63)	CD63	.	X	Lysosome	Tribl et al. 2005					10.1496	3	1.5						10.1411	2	2		2	10.1453	5	1.75
10432682	Q9HAL1	cDNA FLJ11426 fis, clone HEMBA1001059, highly similar to Human N-acetylgalactosamine 6-sulphatase (GALNS)	N/A	.	X	Lysosome										17.6799	10	2.5		15.1656	4	2		2	16.4227	14	2.25
1905907	O00115	Deoxyribonuclease-2-alpha (EC 3.1.22.1) (Acid DNase) (Deoxyribonuclease II alpha) (DNase II alpha) (Lysosomal DNase II) (R31240_2)	DNASE2	.	X	Lysosome		Plum et al. 2016 (1000)		Sleat et al. 2006		10.1668	3	1.5		16.1803	16	3.2						2	13.1735	19	2.35
15080291	Q9UHL4	Dipeptidyl peptidase 2 (EC 3.4.14.2) (Dipeptidyl aminopeptidase II) (Dipeptidyl peptidase 7) (Dipeptidyl peptidase II) (DPP II) (Quiescent cell proline dipeptidase)	DPP7	.	X	Lysosome	Tribl et al. 2005	Plum et al. 2016 (1000)	Plum et al. 2016 (166)	Sleat et al. 2006		56.8925	90	15						16.8171	6	2		2	36.8548	96	8.5
5453678	P61916	Epididymal secretory protein E1 (Human epididymis-specific protein 1) (He1) (Niemann-Pick disease type C2 protein)	NPC2	.	X	Lysosome		Plum et al. 2016 (1000)		Sleat et al. 2006						10.176	7	1.75						1	10.176	7	1.75
67476453	P49327	Fatty acid synthase (EC 2.3.1.85) [Includes: [Acyl-carrier-protein] S-acetyltransferase (EC 2.3.1.38); [Acyl-carrier-protein] S-malonyltransferase (EC 2.3.1.39); 3-oxoacyl-[acyl-carrier-protein] synthase (EC 2.3.1.41); 3-oxoacyl-[acyl-carrier-protein] reductase (EC 1.1.1.100); 3-hydroxyacyl-[acyl-carrier-protein] dehydratase (EC 4.2.1.59); Enoyl-[acyl-carrier-protein] reductase (EC 1.3.1.39); Ole…	FASN	.	X	Lysosome		Plum et al. 2016 (1000)								46.8969	46	15.3333						1	46.8969	46	15.3333
4503987	Q92820	Gamma-glutamyl hydrolase (EC 3.4.19.9) (Conjugase) (GH) (Gamma-Glu-X carboxypeptidase)	GGH	.	X	Lysosome	Tribl et al. 2005	Plum et al. 2016 (1000)	Plum et al. 2016 (166)	Sleat et al. 2006		65.568	185	30.8333		172.268	709	118.167		66.8894	109	36.3333		3	101.575	1003	61.7778
4557659	P22304	Iduronate 2-sulfatase (EC 3.1.6.13) (Alpha-L-iduronate sulfate sulfatase) (Idursulfase) [Cleaved into: Iduronate 2-sulfatase 42 kDa chain; Iduronate 2-sulfatase 14 kDa chain]	IDS	.	X	Lysosome				Sleat et al. 2006		49.5476	27	9		41.9069	48	8		30.198	20	6.66667		3	40.5508	95	7.88889
13111975	P11117	Lysosomal acid phosphatase (LAP) (EC 3.1.3.2)	ACP2	.	X	Lysosome														10.1403	2	2		1	10.1403	2	2
126590	P10253	Lysosomal alpha-glucosidase (EC 3.2.1.20) (Acid maltase) (Aglucosidase alfa) [Cleaved into: 76 kDa lysosomal alpha-glucosidase; 70 kDa lysosomal alpha-glucosidase]	GAA	.	X	Lysosome	Tribl et al. 2005	Plum et al. 2016 (1000)	Plum et al. 2016 (166)	Sleat et al. 2006		12.6942	8	2		28.2	27	4.5		10.15	2	1		3	17.0147	37	2.5
2209015	O00754	Lysosomal alpha-mannosidase (Laman) (EC 3.2.1.24) (Lysosomal acid alpha-mannosidase) (Mannosidase alpha class 2B member 1) (Mannosidase alpha-B) [Cleaved into: Lysosomal alpha-mannosidase A peptide; Lysosomal alpha-mannosidase B peptide; Lysosomal alpha-mannosidase C peptide; Lysosomal alpha-mannosidase D peptide; Lysosomal alpha-mannosidase E peptide]	MAN2B1	.	X	Lysosome				Sleat et al. 2006						20.165	2	2						1	20.165	2	2
4826940	P42785	Lysosomal Pro-X carboxypeptidase (EC 3.4.16.2) (Angiotensinase C) (Lysosomal carboxypeptidase C) (Proline carboxypeptidase) (Prolylcarboxypeptidase) (PRCP)	PRCP	.	X	Lysosome	Tribl et al. 2005	Plum et al. 2016 (1000)	Plum et al. 2016 (166)	Sleat et al. 2006		28.5743	65	10.8333		10.135	3	1.5		26.8361	23	7.66667		3	21.8485	91	6.66667
5031631	Q14108	Lysosome membrane protein 2 (85 kDa lysosomal membrane sialoglycoprotein) (LGP85) (CD36 antigen-like 2) (Lysosome membrane protein II) (LIMP II) (Scavenger receptor class B member 2) (CD antigen CD36)	SCARB2	.	X	Lysosome	Tribl et al. 2005	Plum et al. 2016 (1000)	Plum et al. 2016 (166)			20.1679	24	4.8						16.8643	6	2		2	18.5161	30	3.4
24475586	Q9UM22	Mammalian ependymin-related protein 1 (MEndoplasmic ReticulumP-1) (Upregulated in colorectal cancer gene 1 protein)	EPDR1	.	X	Lysosome	Tribl et al. 2005	Plum et al. 2016 (1000)	Plum et al. 2016 (166)	Sleat et al. 2006 (a)		46.8844	172	28.6667		161.594	1216	202.667		49.5434	101	33.6667		3	86.0072	1489	88.3333
4503899	P34059	N-acetylgalactosamine-6-sulfatase (EC 3.1.6.4) (Chondroitinsulfatase) (Chondroitinase) (Galactose-6-sulfate sulfatase) (GalN6S) (N-acetylgalactosamine-6-sulfate sulfatase) (GalNAc6S sulfatase)	GALNS	.	X	Lysosome	Tribl et al. 2005			Sleat et al. 2006		15.129	3	1.5		18.5006	22	3.66667		10.1251	1	1		3	14.5849	26	2.05556
4506919	P51688	N-sulphoglucosamine sulphohydrolase (EC 3.10.1.1) (Sulfoglucosamine sulfamidase) (Sulphamidase)	SGSH	.	X	Lysosome	Tribl et al. 2005	Plum et al. 2016 (1000)	Plum et al. 2016 (166)	Sleat et al. 2006		15.2017	8	4		28.5169	34	5.66667		15.1642	5	2.5		3	19.6276	47	4.05556
4506031	P50897	Palmitoyl-protein thioesterase 1 (PPT-1) (EC 3.1.2.22) (Palmitoyl-protein hydrolase 1)	PPT1	.	X	Lysosome	Tribl et al. 2005	Plum et al. 2016 (1000)	Plum et al. 2016 (166)	Sleat et al. 2006		25.2467	77	12.8333		53.5629	163	27.1667		43.5312	47	15.6667		3	40.7803	287	18.5556
11386147	P07602	Prosaposin (Proactivator polypeptide) [Cleaved into: Saposin-A (Protein A); Saposin-B-Val; Saposin-B (Cerebroside sulfate activator) (CSAct) (Dispersin) (Sphingolipid activator protein 1) (SAP-1) (Sulfatide/GM1 activator); Saposin-C (A1 activator) (Co-beta-glucosidase) (Glucosylceramidase activator) (Sphingolipid activator protein 2) (SAP-2); Saposin-D (Component C) (Protein C)]	PSAP	.	X	Lysosome	Tribl et al. 2005	Plum et al. 2016 (1000)	Plum et al. 2016 (166)	Sleat et al. 2006						21.8185	66	11		20.1353	4	4		2	20.9769	70	7.5
27734917	Q8NHP8	Putative phospholipase B-like 2 (EC 3.1.1.-) (76 kDa protein) (p76) (LAMA-like protein 2) (Lamina ancestor homolog 2) (Phospholipase B domain-containing protein 2) [Cleaved into: Putative phospholipase B-like 2 32 kDa form; Putative phospholipase B-like 2 45 kDa form]	PLBD2	.	X	Lysosome	Tribl et al. 2005	Plum et al. 2016 (1000)	Plum et al. 2016 (166)	Sleat et al. 2006 (a)		15.2396	17	4.25		26.8462	38	6.33333		10.227	2	2		3	17.4376	57	4.19444
5231228	O00584	Ribonuclease T2 (EC 3.1.27.-) (Ribonuclease 6)	RNASET2	.	X	Lysosome				Sleat et al. 2006 (a)						15.1631	4	2						1	15.1631	4	2
6808138	Q9HAT2	Sialate O-acetylesterase (EC 3.1.1.53) (H-Lse) (Sialic acid-specific 9-O-acetylesterase)	SIAE	.	X	Lysosome	Tribl et al. 2005	Plum et al. 2016 (1000)	Plum et al. 2016 (166)	Sleat et al. 2006		57.9241	323	53.8333		257.943	1531	255.167		100.283	189	63		3	138.717	2043	124
7023829	Q9NUM4	Transmembrane protein 106B	TMEM106B	.	X	Lysosome										14.1742	14	2.8						1	14.1742	14	2.8
2408232	O14773	Tripeptidyl-peptidase 1 (TPP-1) (EC 3.4.14.9) (Cell growth-inhibiting gene 1 protein) (Lysosomal pepstatin-insensitive protease) (LPIC) (Tripeptidyl aminopeptidase) (Tripeptidyl-peptidase I) (TPP-I)	TPP1	.	X	Lysosome	Tribl et al. 2005	Plum et al. 2016 (1000)		Sleat et al. 2006		27.8622	37	6.16667		148.289	343	57.1667		46.8914	48	16		3	74.3475	428	26.4444
154816184	Q86T03	Type 1 phosphatidylinositol 4,5-bisphosphate 4-phosphatase (Type 1 PtdIns-4,5-P2 4-Ptase) (EC 3.1.3.78) (PtdIns-4,5-P2 4-Ptase I) (Transmembrane protein 55B)	TMEM55B	.	X	Lysosome		Plum et al. 2016 (1000)				10.2181	2	2										1	10.2181	2	2
542837	P61421	V-type proton ATPase subunit d 1 (V-ATPase subunit d 1) (32 kDa accessory protein) (V-ATPase 40 kDa accessory protein) (V-ATPase AC39 subunit) (p39) (Vacuolar proton pump subunit d 1)	ATP6V0D1	.	X	Lysosome		Plum et al. 2016 (1000)				10.1215	6	2										1	10.1215	6	2
4505405	Q14956	Transmembrane glycoprotein NMB (Transmembrane glycoprotein HGFIN)	GPNMB	.	X	Melanosome						10.2303	18	3.6		10.1342	3	1		20.3117	28	28		3	13.5587	49	10.8667
40254471	Q16880	2-hydroxyacylsphingosine 1-beta-galactosyltransferase (EC 2.4.1.47) (Ceramide UDP-galactosyltransferase) (Cerebroside synthase) (UDP-galactose-ceramide galactosyltransferase)	UGT8	.	X	Membrane						10.1221	2	2										1	10.1221	2	2
119631214	UPI0000EE68E5	ADAM metallopeptidase with thrombospondin type 1 mot	N/A	.	X	Membrane										10.1835	3	1.5						1	10.1835	3	1.5
24497587	Q8NFM4	Adenylate cyclase type 4 (EC 4.6.1.1) (ATP pyrophosphate-lyase 4) (Adenylate cyclase type IV) (Adenylyl cyclase 4)	ADCY4	.	X	Membrane										10.1583	2	2						1	10.1583	2	2
4507109	P37840	Alpha-synuclein (Non-A beta component of AD amyloid) (Non-A4 component of amyloid precursor) (NACP)	SNCA	.	X	Membrane		Plum et al. 2016 (1000)	Plum et al. 2016 (166)			25.2223	23	3.83333										1	25.2223	23	3.83333
12052940	Q12955	Ankyrin-3 (ANK-3) (Ankyrin-G)	ANK3	.	X	Membrane						10.2355	2	2										1	10.2355	2	2
194239631	Q8NCS7	Choline transporter-like protein 5 (Solute carrier family 44 member 5)	SLC44A5	.	X	Membrane						10.1354	3	3										1	10.1354	3	3
14149712	Q9BXJ0	Complement C1q tumor necrosis factor-related protein 5	C1QTNF5	.	X	Membrane										10.1069	2	2						1	10.1069	2	2
90421313	P13569	Cystic fibrosis transmembrane conductance regulator (CFTR) (ATP-binding cassette sub-family C member 7) (Channel conductance-controlling ATPase) (EC 3.6.3.49) (cAMP-dependent chloride channel)	CFTR	.	X	Membrane										10.197	1	1		10.1016	2	2		2	10.1493	3	1.5
68563322	P16452	Erythrocyte membrane protein band 4.2 (Erythrocyte protein 4.2) (P4.2)	EPB42	.	X	Membrane						27.7245	21	5.25										1	27.7245	21	5.25
4503591	P19235	Erythropoietin receptor (EPO-R)	EPOR	.	X	Membrane						10.1669	7	3.5						10.1407	1	1		2	10.1538	8	2.25
74750503	Q86WI1	Fibrocystin-L (Polycystic kidney and hepatic disease 1-like protein 1) (PKHD1-like protein 1)	PKHD1L1	.	X	Membrane						10.1527	16	3.2										1	10.1527	16	3.2
5803066	O75019	Leukocyte immunoglobulin-like receptor subfamily A member 1 (CD85 antigen-like family member I) (Leukocyte immunoglobulin-like receptor 6) (LIR-6) (CD antigen CD85i)	LILRA1	.	X	Membrane						10.1086	2	2										1	10.1086	2	2
68509930	P02686	Myelin basic protein (MBP) (Myelin A1 protein) (Myelin membrane encephalitogenic protein)	MBP	.	X	Membrane	Tribl et al. 2005	Plum et al. 2016 (1000)				188.236	946	157.667		158.577	536	89.3333		160.253	385	128.333		3	169.022	1867	125.111
119575080	P60201	Myelin proteolipid protein	PLP1	.	X	Membrane	Tribl et al. 2005	Plum et al. 2016 (1000)				10.1426	6	3		16.8245	13	4.33333						2	13.4836	19	3.66667
20139104	Q99569	Plakophilin-4 (p0071)	PKP4	.	X	Membrane														12.1292	3	3		1	12.1292	3	3
20521990	Q8N2C7	Protein unc-80 homolog	UNC80	.	X	Membrane														10.1465	3	3		1	10.1465	3	3
15211933	Q96QE2	Proton myo-inositol cotransporter (H(+)-myo-inositol cotransporter) (Hmit) (H(+)-myo-inositol symporter) (Solute carrier family 2 member 13)	SLC2A13	.	X	Membrane		Plum et al. 2016 (1000)												10.2445	2	2		1	10.2445	2	2
33946329	P11233	Ras-related protein Ral-A	RALA	.	X	Membrane														10.1749	5	1.66667		1	10.1749	5	1.66667
32456	P28827	Receptor-type tyrosine-protein phosphatase mu (Protein-tyrosine phosphatase mu) (R-PTP-mu) (EC 3.1.3.48)	PTPRM	.	X	Membrane						10.1964	8	2.66667						10.1831	1	1		2	10.1897	9	1.83333
1666423	Q92729	Receptor-type tyrosine-protein phosphatase U (R-PTP-U) (EC 3.1.3.48) (Pancreatic carcinoma phosphatase 2) (PCP-2) (Protein-tyrosine phosphatase J) (PTP-J) (hPTP-J) (Protein-tyrosine phosphatase pi) (PTP pi) (Protein-tyrosine phosphatase receptor omicron) (PTP-RO) (Receptor-type protein-tyrosine phosphatase psi) (R-PTP-psi)	PTPRU	.	X	Membrane						10.1381	2	2										1	10.1381	2	2
11415040	Q9Y5Y6	Suppressor of tumorigenicity 14 protein (EC 3.4.21.109) (Matriptase) (Membrane-type serine protease 1) (MT-SP1) (Prostamin) (Serine protease 14) (Serine protease TADG-15) (Tumor-associated differentially-expressed gene 15 protein)	ST14	.	X	Membrane						18.1427	2	2										1	18.1427	2	2
21265104	P41732	Tetraspanin-7 (Tspan-7) (Cell surface glycoprotein A15) (Membrane component chromosome X surface marker 1) (T-cell acute lymphoblastic leukemia-associated antigen 1) (TALLA-1) (Transmembrane 4 superfamily member 2) (CD antigen CD231)	TSPAN7	.	X	Membrane		Plum et al. 2016 (1000)				10.234	16	5.33333						10.2287	1	1		2	10.2314	17	3.16667
37181957	Q3SY77	UDP-glucuronosyltransferase 3A2 (UDPGT 3A2) (EC 2.4.1.17)	UGT3A2	.	X	Membrane										10.2078	3	1.5						1	10.2078	3	1.5
31542947	P10809	60 kDa heat shock protein, mitochondrial (EC 3.6.4.9) (60 kDa chaperonin) (Chaperonin 60) (CPN60) (Heat shock protein 60) (HSP-60) (Hsp60) (HuCHA60) (Mitochondrial matrix protein P1) (P60 lymphocyte protein)	HSPD1	.	X	Mitochondrion	Tribl et al. 2005	Plum et al. 2016 (1000)		Sleat et al. 2006 (a)						20.1709	2	2						1	20.1709	2	2
4501867	Q99798	Aconitate hydratase, mitochondrial (Aconitase) (EC 4.2.1.3) (Citrate hydro-lyase)	ACO2	.	X	Mitochondrion		Plum et al. 2016 (1000)				20.1666	2	2										1	20.1666	2	2
55749577	P12235	ADP/ATP translocase 1 (ADP,ATP carrier protein 1) (ADP,ATP carrier protein, heart/skeletal muscle isoform T1) (Adenine nucleotide translocator 1) (ANT 1) (Solute carrier family 25 member 4)	SLC25A4	.	X	Mitochondrion						10.1059	2	2										1	10.1059	2	2
4502301	P48201	ATP synthase F(0) complex subunit C3, mitochondrial (ATP synthase lipid-binding protein) (ATP synthase proteolipid P3) (ATP synthase proton-transporting mitochondrial F(0) complex subunit C3) (ATPase protein 9) (ATPase subunit c)	ATP5G3	.	X	Mitochondrion										20.1994	22	3.66667						1	20.1994	22	3.66667
4757810	P25705	ATP synthase subunit alpha, mitochondrial	ATP5A1	.	X	Mitochondrion	Tribl et al. 2005	Plum et al. 2016 (1000)				43.5408	18	6		20.1801	3	3						2	31.8604	21	4.5
28940	P06576	ATP synthase subunit beta, mitochondrial (EC 3.6.3.14)	ATP5B	.	X	Mitochondrion	Tribl et al. 2005	Plum et al. 2016 (1000)								20.1965	9	3						1	20.1965	9	3
155722983	Q12931	Heat shock protein 75 kDa, mitochondrial (HSP 75) (TNFR-associated protein 1) (Tumor necrosis factor type 1 receptor-associated protein) (TRAP-1)	TRAP1	.	X	Mitochondrion		Plum et al. 2016 (1000)	Plum et al. 2016 (166)			10.2285	11	3.66667										1	10.2285	11	3.66667
151108473	Q9Y3D6	Mitochondrial fission 1 protein (FIS1 homolog) (hFis1) (Tetratricopeptide repeat protein 11) (TPR repeat protein 11)	FIS1	.	X	Mitochondrion										10.1909	5	1.66667						1	10.1909	5	1.66667
38683855	Q96EY7	Pentatricopeptide repeat domain-containing protein 3, mitochondrial (28S ribosomal protein S39, mitochondrial) (MRP-S39) (Mitochondrial small ribosomal subunit protein mS39) (Transformation-related gene 15 protein) (TRG-15)	PTCD3	.	X	Mitochondrion						10.1212	2	2										1	10.1212	2	2
31543380	Q99497	Protein DJ-1 (DJ-1) (Oncogene DJ1) (Parkinson disease protein 7) (Parkinsonism-associated deglycase) (Protein deglycase DJ-1) (EC 3.1.2.-) (EC 3.5.1.124)	PARK7	.	X	Mitochondrion		Plum et al. 2016 (1000)		Sleat et al. 2006 (a)						10.1973	5	1.66667						1	10.1973	5	1.66667
48146045	P45880	Voltage-dependent anion-selective channel protein 2 (VDAC-2) (hVDAC2) (Outer mitochondrial membrane protein porin 2)	VDAC2	.	X	Mitochondrion		Plum et al. 2016 (1000)												10.1728	2	2		1	10.1728	2	2
2804273	O43707	Alpha-actinin-4 (Non-muscle alpha-actinin 4)	ACTN4	.	X	Nucleus		Plum et al. 2016 (1000)								13.5149	13	4.33333						1	13.5149	13	4.33333
5031635	P23528	Cofilin-1 (18 kDa phosphoprotein) (p18) (Cofilin, non-muscle isoform)	CFL1	.	X	Nucleus		Plum et al. 2016 (1000)								13.5594	24	8						1	13.5594	24	8
29792160	Q86VP6	Cullin-associated NEDD8-dissociated protein 1 (Cullin-associated and neddylation-dissociated protein 1) (TBP-interacting protein of 120 kDa A) (TBP-interacting protein 120A) (p120 CAND1)	CAND1	.	X	Nucleus		Plum et al. 2016 (1000)				10.3003	2	2										1	10.3003	2	2
4503117	P04080	Cystatin-B (CPI-B) (Liver thiol proteinase inhibitor) (Stefin-B)	CSTB	.	X	Nucleus		Plum et al. 2016 (1000)	Plum et al. 2016 (166)	Sleat et al. 2006 (a)						16.1987	19	3.8		10.1154	1	1		2	13.1571	20	2.4
8745331	Q9NQL9	Doublesex- and mab-3-related transcription factor 3	DMRT3	.	X	Nucleus										10.181	2	2						1	10.181	2	2
5912201	Q86XK2	F-box only protein 11 (Protein arginine N-methyltransferase 9) (Vitiligo-associated protein 1) (VIT-1)	FBXO11	.	X	Nucleus						10.1225	6	3		10.1293	13	6.5		10.1322	2	2		3	10.128	21	3.83333
10503978	Q6PIJ6	F-box only protein 38 (Modulator of KLF7 activity homolog) (MoKA)	FBXO38	.	X	Nucleus						10.1399	3	1.5		10.169	1	1						2	10.1545	4	1.25
31542868	P13807	Glycogen [starch] synthase, muscle (EC 2.4.1.11)	GYS1	.	X	Nucleus						10.1843	4	2		10.1933	1	1		10.1453	1	1		3	10.1743	6	1.33333
4504053	P16520	Guanine nucleotide-binding protein G(I)/G(S)/G(T) subunit beta-3 (Transducin beta chain 3)	GNB3	.	X	Nucleus						10.1457	8	2										1	10.1457	8	2
162461738	P09471	Guanine nucleotide-binding protein G(o) subunit alpha	GNAO1	.	X	Nucleus		Plum et al. 2016 (1000)				13.511	6	2		10.1657	1	1						2	11.8384	7	1.5
4504445	P09651	Heterogeneous nuclear ribonucleoprotein A1 (hnRNP A1) (Helix-destabilizing protein) (Single-strand RNA-binding protein) (hnRNP core protein A1) [Cleaved into: Heterogeneous nuclear ribonucleoprotein A1, N-terminally processed]	HNRNPA1	.	X	Nucleus		Plum et al. 2016 (1000)				10.1498	1	1		10.1613	2	2						2	10.1555	3	1.5
929663	Q14103	Heterogeneous nuclear ribonucleoprotein D0 (hnRNP D0) (AU-rich element RNA-binding protein 1)	HNRNPD	.	X	Nucleus		Plum et al. 2016 (1000)												20.2443	2	2		1	20.2443	2	2
14165437	P61978	Heterogeneous nuclear ribonucleoprotein K (hnRNP K) (Transformation up-regulated nuclear protein) (TUNP)	HNRNPK	.	X	Nucleus		Plum et al. 2016 (1000)	Plum et al. 2016 (166)			10.1274	2	2										1	10.1274	2	2
4504447	P22626	Heterogeneous nuclear ribonucleoproteins A2/B1 (hnRNP A2/B1)	HNRNPA2B1	.	X	Nucleus		Plum et al. 2016 (1000)				10.1304	2	2										1	10.1304	2	2
968888	P09429	High mobility group protein B1 (High mobility group protein 1) (HMG-1)	HMGB1	.	X	Nucleus	Tribl et al. 2005													10.1598	4	2		1	10.1598	4	2
4885373	Q02539	Histone H1.1 (Histone H1a)	HIST1H1A	.	X	Nucleus						10.1732	6	2										1	10.1732	6	2
28195394	Q8IUE6	Histone H2A type 2-B	HIST2H2AB	.	X	Nucleus														10.2101	2	2		1	10.2101	2	2
1568557	P62807	Histone H2B type 1-C/E/F/G/I (Histone H2B.1 A) (Histone H2B.a) (H2B/a) (Histone H2B.g) (H2B/g) (Histone H2B.h) (H2B/h) (Histone H2B.k) (H2B/k) (Histone H2B.l) (H2B/l)	HIST1H2BC; HIST1H2BE; HIST1H2BF; HIST1H2BG; HIST1H2BI	.	X	Nucleus														10.2177	2	2		1	10.2177	2	2
24415404	Q9NU22	Midasin (MIDAS-containing protein)	MDN1	.	X	Nucleus										10.1707	4	4						1	10.1707	4	4
55770876	Q99466	Neurogenic locus notch homolog protein 4 (Notch 4) (hNotch4) [Cleaved into: Notch 4 extracellular truncation; Notch 4 intracellular domain]	NOTCH4	.	X	Nucleus										10.2009	3	3		10.1659	1	1		2	10.1834	4	2
7022787	Q8IVL1	Neuron navigator 2 (EC 3.6.4.12) (Helicase APC down-regulated 1) (Pore membrane and/or filament-interacting-like protein 2) (Retinoic acid inducible in neuroblastoma 1) (Steerin-2) (Unc-53 homolog 2) (unc53H2)	NAV2	.	X	Nucleus														10.1511	5	5		1	10.1511	5	5
4503729	Q02790	Peptidyl-prolyl cis-trans isomerase FKBP4 (PPIase FKBP4) (EC 5.2.1.8) (51 kDa FK506-binding protein) (FKBP51) (52 kDa FK506-binding protein) (52 kDa FKBP) (FKBP-52) (59 kDa immunophilin) (p59) (FK506-binding protein 4) (FKBP-4) (FKBP59) (HSP-binding immunophilin) (HBI) (Immunophilin FKBP52) (Rotamase) [Cleaved into: Peptidyl-prolyl cis-trans isomerase FKBP4, N-terminally processed]	FKBP4	.	X	Nucleus										10.2056	2	2						1	10.2056	2	2
4506407	P43487	Ran-specific GTPase-activating protein (Ran-binding protein 1) (RanBP1)	RANBP1	.	X	Nucleus						10.1775	2	2										1	10.1775	2	2
17028471	Q8TDY2	RB1-inducible coiled-coil protein 1 (FAK family kinase-interacting protein of 200 kDa) (FIP200)	RB1CC1	.	X	Nucleus						10.1729	13	2.6										1	10.1729	13	2.6
15029675	Q01844	RNA-binding protein EWS (EWS oncogene) (Ewing sarcoma breakpoint region 1 protein)	EWSR1	.	X	Nucleus		Plum et al. 2016 (1000)				12.1655	9	2.25						10.1407	1	1		2	11.1531	10	1.625
4826734	P35637	RNA-binding protein FUS (75 kDa DNA-pairing protein) (Oncogene FUS) (Oncogene TLS) (POMp75) (Translocated in liposarcoma protein)	FUS	.	X	Nucleus						10.3429	1	1						10.2507	5	1.66667		2	10.2968	6	1.33333
41713225	Q14674	Separin (EC 3.4.22.49) (Caspase-like protein ESPL1) (Extra spindle poles-like 1 protein) (Separase)	ESPL1	.	X	Nucleus						10.1401	13	4.33333										1	10.1401	13	4.33333
4506901	P84103	Serine/arginine-rich splicing factor 3 (Pre-mRNA-splicing factor SRP20) (Splicing factor, arginine/serine-rich 3)	SRSF3	.	X	Nucleus		Plum et al. 2016 (1000)	Plum et al. 2016 (166)			10.1621	5	2.5						15.1561	9	4.5		2	12.6591	14	3.5
50400081	Q6EEV6	Small ubiquitin-related modifier 4 (SUMO-4) (Small ubiquitin-like protein 4)	SUMO4	.	X	Nucleus						10.135	3	1.5										1	10.135	3	1.5
21327701	Q92804	TATA-binding protein-associated factor 2N (68 kDa TATA-binding protein-associated factor) (TAF(II)68) (TAFII68) (RNA-binding protein 56)	TAF15	.	X	Nucleus														10.1855	2	2		1	10.1855	2	2
14249718	Q969E4	Transcription elongation factor A protein-like 3 (TCEA-like protein 3) (Transcription elongation factor S-II protein-like 3)	TCEAL3	.	X	Nucleus						10.1996	2	2										1	10.1996	2	2
20070130	P20290	Transcription factor BTF3 (Nascent polypeptide-associated complex subunit beta) (NAC-beta) (RNA polymerase B transcription factor 3)	BTF3	.	X	Nucleus														10.2522	2	2		1	10.2522	2	2
4758300	P11308	Transcriptional regulator ERG (Transforming protein ERG)	ERG	.	X	Nucleus						10.2114	2	2										1	10.2114	2	2
21218438	Q8WXI9	Transcriptional repressor p66-beta (GATA zinc finger domain-containing protein 2B) (p66/p68)	GATAD2B	.	X	Nucleus						10.1324	2	2										1	10.1324	2	2
16550495	Q9BZE2	tRNA pseudouridine(38/39) synthase (EC 5.4.99.45) (tRNA pseudouridine synthase 3) (tRNA pseudouridylate synthase 3) (tRNA-uridine isomerase 3)	PUS3	.	X	Nucleus														10.1872	2	2		1	10.1872	2	2
184343	Q03924	Zinc finger protein 117 (Provirus-linked krueppel) (h-PLK) (Zinc finger protein HPF9)	ZNF117	.	X	Nucleus						10.1676	1	1						10.1488	2	2		2	10.1582	3	1.5
55769561	P17025	Zinc finger protein 182 (Zinc finger protein 21) (Zinc finger protein KOX14)	ZNF182	.	X	Nucleus										10.1474	5	2.5						1	10.1474	5	2.5
37574603	Q9Y2P7	Zinc finger protein 256 (Bone marrow zinc finger 3) (BMZF-3)	ZNF256	.	X	Nucleus						10.1529	2	2										1	10.1529	2	2
5032051	P62263	40S ribosomal protein S14 (Small ribosomal subunit protein uS11)	RPS14	.	X	Ribosome		Plum et al. 2016 (1000)												10.1662	2	2		1	10.1662	2	2
4506695	P39019	40S ribosomal protein S19 (Small ribosomal subunit protein eS19)	RPS19	.	X	Ribosome						15.1406	6	3						10.1227	1	1		2	12.6316	7	2
4506741	P62081	40S ribosomal protein S7 (Small ribosomal subunit protein eS7)	RPS7	.	X	Ribosome		Plum et al. 2016 (1000)												10.2671	3	3		1	10.2671	3	3
4506743	P62241	40S ribosomal protein S8 (Small ribosomal subunit protein eS8)	RPS8	.	X	Ribosome		Plum et al. 2016 (1000)				10.1892	4	2										1	10.1892	4	2
495126	P62913	60S ribosomal protein L11 (CLL-associated antigen KW-12) (Large ribosomal subunit protein uL5)	RPL11	.	X	Ribosome		Plum et al. 2016 (1000)	Plum et al. 2016 (166)			10.2117	5	1.66667										1	10.2117	5	1.66667
4506597	P30050	60S ribosomal protein L12 (Large ribosomal subunit protein uL11)	RPL12	.	X	Ribosome		Plum et al. 2016 (1000)	Plum et al. 2016 (166)			10.1954	3	3										1	10.1954	3	3
4506645	P63173	60S ribosomal protein L38 (Large ribosomal subunit protein eL38)	RPL38	.	X	Ribosome						10.2062	2	2		20.1769	4	4		10.1721	2	1		3	13.5184	8	2.33333
180687	A0A024R1T5	2',3'-cyclic-nucleotide 3'-phosphodiesterase (CNP) (CNPase) (EC 3.1.4.37)	CNP	.	X	Synapse										10.2975	7	2.33333		40.3136	9	9		2	25.3056	16	5.66667
4757922	P23435	Cerebellin-1 (Precerebellin) [Cleaved into: Cerebellin (CER); [des-Ser1]-cerebellin]	CBLN1	.	X	Synapse		Plum et al. 2016 (1000)	Plum et al. 2016 (166)			13.5573	15	5		56.9024	209	34.8333		10.2182	2	2		3	26.8926	226	13.9444
32698861	Q8IUK8	Cerebellin-2	CBLN2	.	X	Synapse										15.2102	22	3.66667						1	15.2102	22	3.66667
18765733	P60880	Synaptosomal-associated protein 25 (SNAP-25) (Super protein) (SUP) (Synaptosomal-associated 25 kDa protein)	SNAP25	.	X	Synapse		Plum et al. 2016 (1000)								10.2053	7	2.33333						1	10.2053	7	2.33333
4507297	P61764	Syntaxin-binding protein 1 (MUNC18-1) (N-Sec1) (Protein unc-18 homolog 1) (Unc18-1) (Protein unc-18 homolog A) (Unc-18A) (p67)	STXBP1	.	X	Synapse	Tribl et al. 2005	Plum et al. 2016 (1000)								10.1494	4	2						1	10.1494	4	2
194375323	B4DVR2	cDNA FLJ58127, highly similar to Thymidine phosphorylase (EC 2.4.2.4)	N/A	.	X	Uncharacterized protein						10.1131	4	4										1	10.1131	4	4
119609297	UPI000013CA25	hCG1642354 [Homo sapiens]	N/A	.	X	Uncharacterized protein						10.1741	12	4										1	10.1741	12	4
119598840	UPI0000EE231F	hCG1803572 [Homo sapiens]	N/A	.	X	Uncharacterized protein						10.1271	5	5										1	10.1271	5	5
119579860	UPI0000EE749F	hCG1816984 [Homo sapiens]	N/A	.	X	Uncharacterized protein						10.1348	3	1.5										1	10.1348	3	1.5
119617556	UPI0000EE271C	hCG2038212 [Homo sapiens]	N/A	.	X	Uncharacterized protein						10.1389	2	2										1	10.1389	2	2
119575421	UPI0000EE834A	hCG2041563 [Homo sapiens]	N/A	.	X	Uncharacterized protein						10.1668	3	3										1	10.1668	3	3
119572363	UPI0000EE7EDA	hCG22067 [Homo sapiens]	N/A	.	X	Uncharacterized protein										10.1627	4	2		10.1741	3	3		2	10.1684	7	2.5
119621187	UPI0000EE2442	hCG22389, isoform CRA_b [Homo sapiens]	N/A	.	X	Uncharacterized protein						10.1545	7	3.5										1	10.1545	7	3.5
209954825	Q4G0Z9	MCM domain-containing protein 2	MCMDC2	.	X	Uncharacterized protein										10.1384	2	2						1	10.1384	2	2
24899204	Q8IVF1	NUT family member 2A	NUTM2A	.	X	Uncharacterized protein						10.1887	6	2										1	10.1887	6	2
169173186	UPI0000EE77FA	PREDICTED: similar to hCG1643218 [Homo sapiens]	N/A	.	X	Uncharacterized protein										10.1448	3	1.5						1	10.1448	3	1.5
169171899	UPI0000EE4039	PREDICTED: similar to hCG2014367 [Homo sapiens]	N/A	.	X	Uncharacterized protein						10.1374	4	2										1	10.1374	4	2
109103776	UPI000013463A	PREDICTED: similar to Ribose-5-phosphate isomer	N/A	.	X	Uncharacterized protein						10.2155	2	2										1	10.2155	2	2
51491277	Q68CP0	Putative uncharacterized protein DKFZp686B2325 (Fragment)	DKFZp686B2325	.	X	Uncharacterized protein						10.1179	2	2						10.1277	2	1		2	10.1228	4	1.5
62630194	Q4ZG76	Putative uncharacterized protein TANK (Fragment)	TANK	.	X	Uncharacterized protein										10.1631	1	1		10.1846	3	3		2	10.1738	4	2
6330918	Q9ULG3	Uncharacterized protein KIAA1257	KIAA1257	.	X	Uncharacterized protein						10.1391	2	2										1	10.1391	2	2
34526063	UPI00001C10C4	unnamed protein product [Homo sapiens]	N/A	.	X	Uncharacterized protein						14.1641	5	2.5										1	14.1641	5	2.5
20149322	P14621	Acylphosphatase-2 (EC 3.6.1.7) (Acylphosphatase, muscle type isozyme) (Acylphosphate phosphohydrolase 2)	ACYP2	.	X	Unknown cell. location		Plum et al. 2016 (1000)				10.1455	3	1.5						20.1694	3	3		2	15.1575	6	2.25
4503049	P52943	Cysteine-rich protein 2 (CRP-2) (Protein ESP1)	CRIP2	.	X	Unknown cell. location		Plum et al. 2016 (1000)												10.1785	3	1.5		1	10.1785	3	1.5
58082085	Q8IYS1	Peptidase M20 domain-containing protein 2 (Aminoacylase-1-like protein 2)	PM20D2	.	X	Unknown cell. location						10.1517	3	3						10.145	2	1		2	10.1484	5	2
14595132	UPI000011F780	Raichu404X [Homo sapiens]	N/A	.	X	Unknown cell. location						13.4879	5	1.66667										1	13.4879	5	1.66667
157743284	Q8NB46	Serine/threonine-protein phosphatase 6 regulatory ankyrin repeat subunit C (PP6-ARS-C) (Serine/threonine-protein phosphatase 6 regulatory subunit ARS-C) (Ankyrin repeat domain-containing protein 52)	ANKRD52	.	X	Unknown cell. location						10.1259	1	1						10.142	4	4		2	10.134	5	2.5
51095055	A4D111	Similar to Chain, Heat-Shock Cognate 70kd Protein (44kd Atpase N-Terminal) (E.C.3.6.1.3) Mutant With Asp 206 Replaced By Ser (D206s)	LOC401308	.	X	Unknown cell. location						10.1883	4	2										1	10.1883	4	2
1842130	Q99857	Tenascin-C (Fragment)	N/A	.	X	Unknown cell. location						10.1137	4	2										1	10.1137	4	2
68161842	Q5VTH9	WD repeat-containing protein 78	WDR78	.	X	Unknown cell. location						10.1473	2	2										1	10.1473	2	2
89274173	Q6ZR08	Dynein heavy chain 12, axonemal (Axonemal beta dynein heavy chain 12) (Axonemal dynein heavy chain 12-like protein) (Axonemal dynein heavy chain 7-like protein) (Ciliary dynein heavy chain 12) (Dynein heavy chain 7-like, axonemal) (Dynein heavy chain domain-containing protein 2)	DNAH12	.	X	Vesicles						10.1925	10	5										1	10.1925	10	5
5453800	Q92686	Neurogranin (Ng) (RC3) [Cleaved into: NEUG(55-78)]	NRGN	.	X	Vesicles						11.8972	38	6.33333						20.2315	5	5		2	16.0644	43	5.66667
4506363	P51153	Ras-related protein Rab-13 (Cell growth-inhibiting gene 4 protein)	RAB13	.	X	Vesicles										10.1847	2	2						1	10.1847	2	2
73536235	X6RFL8	Ras-related protein Rab-14	RAB14	.	X	Vesicles						10.1598	2	2										1	10.1598	2	2
13786129	Q9H082	Ras-related protein Rab-33B	RAB33B	.	X	Vesicles		Plum et al. 2016 (1000)				10.167	3	3										1	10.167	3	3
7706563	Q92930	Ras-related protein Rab-8B	RAB8B	.	X	Vesicles						15.1495	5	2.5										1	15.1495	5	2.5
24308073	Q9H3S7	Tyrosine-protein phosphatase non-receptor type 23 (EC 3.1.3.48) (His domain-containing protein tyrosine phosphatase) (HD-PTP) (Protein tyrosine phosphatase TD14) (PTP-TD14)	PTPN23	.	X	Vesicles										10.1678	5	2.5						1	10.1678	5	2.5
57165355	O94910	Adhesion G protein-coupled receptor L1 (Calcium-independent alpha-latrotoxin receptor 1) (CIRL-1) (Latrophilin-1) (Lectomedin-2)	ADGRL1	.		Cell membrane						10.1472	1	1										1	10.1472	1	1
31565567	Q7Z6M3	Allergin-1 (Allergy inhibitory receptor 1) (Mast cell antigen 32) (MCA-32) (Mast cell immunoglobulin-like receptor 1)	MILR1	.		Cell membrane										10.1512	1	1						1	10.1512	1	1
28376633	Q86Z14	Beta-klotho (BKL) (BetaKlotho) (Klotho beta-like protein)	KLB	.		Cell membrane										10.1265	1	1						1	10.1265	1	1
7656967	Q9NYQ6	Cadherin EGF LAG seven-pass G-type receptor 1 (Cadherin family member 9) (Flamingo homolog 2) (hFmi2)	CELSR1	.		Cell membrane						10.1355	1	1										1	10.1355	1	1
40255133	Q6ZTQ4	Cadherin-related family member 3 (Cadherin-like protein 28)	CDHR3	.		Cell membrane						10.1515	1	1										1	10.1515	1	1
7671635	O60641	Clathrin coat assembly protein AP180 (91 kDa synaptosomal-associated protein) (Clathrin coat-associated protein AP180) (Phosphoprotein F1-20)	SNAP91	.		Cell membrane		Plum et al. 2016 (1000)				10.1857	2	1										1	10.1857	2	1
4827022	Q02246	Contactin-2 (Axonal glycoprotein TAG-1) (Axonin-1) (Transient axonal glycoprotein 1) (TAX-1)	CNTN2	.		Cell membrane						10.1426	1	1										1	10.1426	1	1
55953076	P48165	Gap junction alpha-8 protein (Connexin-50) (Cx50) (Lens fiber protein MP70)	GJA8	.		Cell membrane										10.158	1	1						1	10.158	1	1
4503947	P47871	Glucagon receptor (GL-R)	GCGR	.		Cell membrane						10.1529	2	1										1	10.1529	2	1
18201966	O15399	Glutamate receptor ionotropic, NMDA 2D (GluN2D) (EB11) (Glutamate [NMDA] receptor subunit epsilon-4) (N-methyl D-aspartate receptor subtype 2D) (NMDAR2D) (NR2D)	GRIN2D	.		Cell membrane														10.1354	1	1		1	10.1354	1	1
75813628	P02724	Glycophorin-A (MN sialoglycoprotein) (PAS-2) (Sialoglycoprotein alpha) (CD antigen CD235a)	GYPA	.		Cell membrane														10.3012	1	1		1	10.3012	1	1
218456537	Q95IE3	HLA class II histocompatibility antigen, DRB1-12 beta chain (MHC class II antigen DRB1*12) (DR-12) (DR12)	HLA-DRB1	.		Cell membrane						10.1433	1	1										1	10.1433	1	1
4504673	P08887	Interleukin-6 receptor subunit alpha (IL-6 receptor subunit alpha) (IL-6R subunit alpha) (IL-6R-alpha) (IL-6RA) (IL-6R 1) (Membrane glycoprotein 80) (gp80) (CD antigen CD126)	IL6R	.		Cell membrane										10.1258	1	1						1	10.1258	1	1
37181688	Q96FE5	Leucine-rich repeat and immunoglobulin-like domain-containing nogo receptor-interacting protein 1 (Leucine-rich repeat and immunoglobulin domain-containing protein 1) (Leucine-rich repeat neuronal protein 1) (Leucine-rich repeat neuronal protein 6A)	LINGO1	.		Cell membrane				Sleat et al. 2006 (a)										10.161	1	1		1	10.161	1	1
4504975	P01130	Low-density lipoprotein receptor (LDL receptor)	LDLR	.		Cell membrane										10.1639	2	1						1	10.1639	2	1
13491174	P49006	MARCKS-related protein (MARCKS-like protein 1) (Macrophage myristoylated alanine-rich C kinase substrate) (Mac-MARCKS) (MacMARCKS)	MARCKSL1	.		Cell membrane						10.1278	1	1										1	10.1278	1	1
793839	Q16653	Myelin-oligodendrocyte glycoprotein	MOG	.		Cell membrane		Plum et al. 2016 (1000)								10.1269	2	1						1	10.1269	2	1
7305053	Q9NZM1	Myoferlin (Fer-1-like protein 3)	MYOF	.		Cell membrane										10.1517	1	1						1	10.1517	1	1
7305303	Q9Y2A7	Nck-associated protein 1 (NAP 1) (Membrane-associated protein HEM-2) (p125Nap1)	NCKAP1	.		Cell membrane						10.1409	1	1										1	10.1409	1	1
51095143	Q92823	Neuronal cell adhesion molecule (Nr-CAM) (Neuronal surface protein Bravo) (hBravo) (NgCAM-related cell adhesion molecule) (Ng-CAM-related)	NRCAM	.		Cell membrane		Plum et al. 2016 (1000)								10.1639	1	1						1	10.1639	1	1
76826822	A0A0C4DFQ8	Neutral ceramidase	ASAH2	.		Cell membrane										10.1909	1	1						1	10.1909	1	1
21928585	Q8N164	Olfactory receptor	N/A	.		Cell membrane										10.1002	1	1						1	10.1002	1	1
53793690	Q8NHC8	Olfactory receptor 2T6 (OST703) (Olfactory receptor 2T9)	OR2T6	.		Cell membrane										10.1667	1	1						1	10.1667	1	1
52627207	Q96R67	Olfactory receptor 4C12 (Olfactory receptor OR11-259)	OR4C12	.		Cell membrane						10.1277	1	1										1	10.1277	1	1
52693925	Q8NGJ6	Olfactory receptor 51A4	OR51A4	.		Cell membrane						10.1498	2	1										1	10.1498	2	1
52353268	Q8NGI0	Olfactory receptor 52N2 (Olfactory receptor OR11-57)	OR52N2	.		Cell membrane						10.1369	1	1										1	10.1369	1	1
50979290	Q8NGF4	Olfactory receptor 5AP2	OR5AP2	.		Cell membrane						10.1213	1	1										1	10.1213	1	1
50897292	Q9GZM6	Olfactory receptor 8D2 (Olfactory receptor OR11-303) (Olfactory receptor-like protein JCG2)	OR8D2	.		Cell membrane										10.1454	1	1						1	10.1454	1	1
4505781	P46019	Phosphorylase b kinase regulatory subunit alpha, liver isoform (Phosphorylase kinase alpha L subunit)	PHKA2	.		Cell membrane						10.1824	1	1										1	10.1824	1	1
3327054	Q9Y4D7	Plexin-D1	PLXND1	.		Cell membrane						10.1763	1	1										1	10.1763	1	1
15428322	Q9BZJ8	Probable G-protein coupled receptor 61 (Biogenic amine receptor-like G-protein coupled receptor)	GPR61	.		Cell membrane										10.1522	1	1						1	10.1522	1	1
14165397	Q9Y5I0	Protocadherin alpha-13 (PCDH-alpha-13)	PCDHA13	.		Cell membrane						10.1543	1	1										1	10.1543	1	1
14270505	Q9Y5G0	Protocadherin gamma-B5 (PCDH-gamma-B5)	PCDHGB5	.		Cell membrane										10.1528	1	1						1	10.1528	1	1
7657443	Q9BZA7	Protocadherin-11 X-linked (Protocadherin-11) (Protocadherin on the X chromosome) (PCDH-X) (Protocadherin-S)	PCDH11X	.		Cell membrane						10.1319	1	1										1	10.1319	1	1
16589056	Q96P88	Putative gonadotropin-releasing hormone II receptor (GnRH II receptor) (GnRH-II-R) (Type II GnRH receptor)	GNRHR2	.		Cell membrane						10.1137	1	1										1	10.1137	1	1
577299	Q14699	Raftlin (Cell migration-inducing gene 2 protein) (Raft-linking protein)	RFTN1	.		Cell membrane										10.1369	3	1						1	10.1369	3	1
14017955	Q9H3T2	Semaphorin-6C (Semaphorin-Y) (Sema Y)	SEMA6C	.		Cell membrane						10.1257	1	1										1	10.1257	1	1
22760727	Q9H2H9	Sodium-coupled neutral amino acid transporter 1 (Amino acid transporter A1) (N-system amino acid transporter 2) (Solute carrier family 38 member 1) (System A amino acid transporter 1) (System N amino acid transporter 1)	SLC38A1	.		Cell membrane						10.1347	1	1										1	10.1347	1	1
4507343	P25103	Substance-P receptor (SPR) (NK-1 receptor) (NK-1R) (Tachykinin receptor 1)	TACR1	.		Cell membrane										10.1389	1	1						1	10.1389	1	1
21314671	Q8TD43	Transient receptor potential cation channel subfamily M member 4 (hTRPM4) (Calcium-activated non-selective cation channel 1) (Long transient receptor potential channel 4) (LTrpC-4) (LTrpC4) (Melastatin-4)	TRPM4	.		Cell membrane										10.1421	1	1						1	10.1421	1	1
4507949	P31946	14-3-3 protein beta/alpha (Protein 1054) (Protein kinase C inhibitor protein 1) (KCIP-1) [Cleaved into: 14-3-3 protein beta/alpha, N-terminally processed]	YWHAB	.		Cytoplasm		Plum et al. 2016 (1000)								10.1851	2	1						1	10.1851	2	1
4507951	Q04917	14-3-3 protein eta (Protein AS1)	YWHAH	.		Cytoplasm		Plum et al. 2016 (1000)				10.1773	1	1										1	10.1773	1	1
5454052	P31947	14-3-3 protein sigma (Epithelial cell marker protein 1) (Stratifin)	SFN	.		Cytoplasm														10.1593	1	1		1	10.1593	1	1
110624792	Q8IZH2	5'-3' exoribonuclease 1 (EC 3.1.13.-) (Strand-exchange protein 1 homolog)	XRN1	.		Cytoplasm										10.1576	1	1						1	10.1576	1	1
133893286	Q9BZP6	Acidic mammalian chitinase (AMCase) (EC 3.2.1.14) (Lung-specific protein TSA1902)	CHIA	.		Cytoplasm						10.1273	1	1										1	10.1273	1	1
37594464	Q9UKK9	ADP-sugar pyrophosphatase (EC 3.6.1.13) (8-oxo-dGDP phosphatase) (EC 3.6.1.58) (Nuclear ATP-synthesis protein NUDIX5) (EC 2.7.7.96) (Nucleoside diphosphate-linked moiety X motif 5) (Nudix motif 5) (hNUDT5) (YSA1H)	NUDT5	.		Cytoplasm						10.1374	1	1										1	10.1374	1	1
62897255	Q9H2A2	Aldehyde dehydrogenase family 8 member A1 (EC 1.2.1.-) (Aldehyde dehydrogenase 12)	ALDH8A1	.		Cytoplasm						10.0996	1	1										1	10.0996	1	1
183805	P78461	Alpha-1 thalassemia globin gene (Alpha-globin gene (alpha-thalassemia allelic form)) (Fragment)	N/A	.		Cytoplasm										10.2048	1	1						1	10.2048	1	1
148596992	Q86TB3	Alpha-protein kinase 2 (EC 2.7.11.-) (Heart alpha-protein kinase)	ALPK2	.		Cytoplasm										10.1411	1	1						1	10.1411	1	1
71773329	P08133	Annexin A6 (67 kDa calelectrin) (Annexin VI) (Annexin-6) (Calphobindin-II) (CPB-II) (Chromobindin-20) (Lipocortin VI) (Protein III) (p68) (p70)	ANXA6	.		Cytoplasm		Plum et al. 2016 (1000)				10.1359	1	1										1	10.1359	1	1
4503281	P20711	Aromatic-L-amino-acid decarboxylase (AADC) (EC 4.1.1.28) (DOPA decarboxylase) (DDC)	DDC	.		Cytoplasm		Plum et al. 2016 (1000)	Plum et al. 2016 (166)			10.132	1	1										1	10.132	1	1
9963861	Q9HBK9	Arsenite methyltransferase (EC 2.1.1.137) (Methylarsonite methyltransferase) (S-adenosyl-L-methionine:arsenic(III) methyltransferase)	AS3MT	.		Cytoplasm						10.1235	1	1										1	10.1235	1	1
158255130	A8K482	Aspartate aminotransferase (EC 2.6.1.1)	N/A	.		Cytoplasm						10.1264	1	1										1	10.1264	1	1
4504067	P17174	Aspartate aminotransferase, cytoplasmic (cAspAT) (EC 2.6.1.1) (EC 2.6.1.3) (Cysteine aminotransferase, cytoplasmic) (Cysteine transaminase, cytoplasmic) (cCAT) (Glutamate oxaloacetate transaminase 1) (Transaminase A)	GOT1	.		Cytoplasm		Plum et al. 2016 (1000)								10.1358	1	1						1	10.1358	1	1
10241474	Q5W0U4	B box and SPRY domain-containing protein	BSPRY	.		Cytoplasm						10.1434	1	1										1	10.1434	1	1
55583953	Q8N3L3	Beta-taxilin (Muscle-derived protein 77) (hMDP77)	TXLNB	.		Cytoplasm										10.1601	1	1		10.1554	1	1		2	10.1578	2	1
16551604	P54687	Branched-chain-amino-acid aminotransferase, cytosolic (BCAT(c)) (EC 2.6.1.42) (Protein ECA39)	BCAT1	.		Cytoplasm										10.139	1	1						1	10.139	1	1
13376109	Q7Z624	Calmodulin-lysine N-methyltransferase (CLNMT) (CaM KMT) (EC 2.1.1.60)	CAMKMT	.		Cytoplasm						10.132	1	1										1	10.132	1	1
50949448	Q8N3K9	Cardiomyopathy-associated protein 5 (Dystrobrevin-binding protein 2) (Genethonin-3) (Myospryn) (SPRY domain-containing protein 2) (Tripartite motif-containing protein 76)	CMYA5	.		Cytoplasm						10.1247	1	1										1	10.1247	1	1
31873819	A5YKK6	CCR4-NOT transcription complex subunit 1 (CCR4-associated factor 1) (Negative regulator of transcription subunit 1 homolog) (NOT1H) (hNOT1)	CNOT1	.		Cytoplasm										10.1317	1	1						1	10.1317	1	1
118402582	Q12834	Cell division cycle protein 20 homolog (p55CDC)	CDC20	.		Cytoplasm						10.1342	1	1										1	10.1342	1	1
33772099	Q6XZE5	CINCIN1	CINCIN1	.		Cytoplasm						10.1543	1	1										1	10.1543	1	1
71891782	Q14204	Cytoplasmic dynein 1 heavy chain 1 (Cytoplasmic dynein heavy chain 1) (Dynein heavy chain, cytosolic)	DYNC1H1	.		Cytoplasm		Plum et al. 2016 (1000)												10.1233	1	1		1	10.1233	1	1
24158478	Q9NYF0	Dapper homolog 1 (hDPR1) (Dapper antagonist of catenin 1) (Hepatocellular carcinoma novel gene 3 protein)	DACT1	.		Cytoplasm														10.149	1	1		1	10.149	1	1
4503325	P49366	Deoxyhypusine synthase (DHS) (EC 2.5.1.46)	DHPS	.		Cytoplasm						10.1433	1	1										1	10.1433	1	1
5262864	Q9Y4X5	E3 ubiquitin-protein ligase ARIH1 (EC 2.3.2.-) (H7-AP2) (HHARI) (Monocyte protein 6) (MOP-6) (Protein ariadne-1 homolog) (ARI-1) (UbcH7-binding protein) (UbcM4-interacting protein) (Ubiquitin-conjugating enzyme E2-binding protein 1)	ARIH1	.		Cytoplasm										10.1471	2	1						1	10.1471	2	1
115855	P22681	E3 ubiquitin-protein ligase CBL (EC 2.3.2.27) (Casitas B-lineage lymphoma proto-oncogene) (Proto-oncogene c-Cbl) (RING finger protein 55) (RING-type E3 ubiquitin transferase CBL) (Signal transduction protein CBL)	CBL	.		Cytoplasm						10.1669	1	1										1	10.1669	1	1
40788325	Q86Y13	E3 ubiquitin-protein ligase DZIP3 (EC 6.3.2.-) (DAZ-interacting protein 3) (RNA-binding ubiquitin ligase of 138 kDa) (hRUL138)	DZIP3	.		Cytoplasm										10.1298	1	1						1	10.1298	1	1
4456989	Q9Y6I0	Endogenous retrovirus group K member 6 Pro protein (HERV-K(C7) Pro protein) (HERV-K(HML-2.HOM) Pro protein) (HERV-K108 Pro protein) (HERV-K_7p22.1 provirus ancestral Pro protein) (EC 3.4.23.50) (Protease) (Proteinase) (PR)	ERVK-6	.		Cytoplasm										10.1431	1	1						1	10.1431	1	1
22760965	Q8TE68	Epidermal growth factor receptor kinase substrate 8-like protein 1 (EPS8-like protein 1) (Epidermal growth factor receptor pathway substrate 8-related protein 1) (EPS8-related protein 1)	EPS8L1	.		Cytoplasm						10.1298	1	1										1	10.1298	1	1
23397429	Q7L2H7	Eukaryotic translation initiation factor 3 subunit M (eIF3m) (Fetal lung protein B5) (hFL-B5) (PCI domain-containing protein 1)	EIF3M	.		Cytoplasm						10.1761	1	1										1	10.1761	1	1
11559923	Q15056	Eukaryotic translation initiation factor 4H (eIF-4H) (Williams-Beuren syndrome chromosomal region 1 protein)	EIF4H	.		Cytoplasm						10.2262	1	1										1	10.2262	1	1
7020055	Q9UKA1	F-box/LRR-repeat protein 5 (F-box and leucine-rich repeat protein 5) (F-box protein FBL4/FBL5) (p45SKP2-like protein)	FBXL5	.		Cytoplasm						10.1738	1	1										1	10.1738	1	1
1857620	P35573	Glycogen debranching enzyme (Glycogen debrancher) [Includes: 4-alpha-glucanotransferase (EC 2.4.1.25) (Oligo-1,4-1,4-glucantransferase); Amylo-alpha-1,6-glucosidase (Amylo-1,6-glucosidase) (EC 3.2.1.33) (Dextrin 6-alpha-D-glucosidase)]	AGL	.		Cytoplasm														10.1401	1	1		1	10.1401	1	1
194388088	P0DMV8	Heat shock 70 kDa protein 1A (Heat shock 70 kDa protein 1) (HSP70-1) (HSP70.1)	HSPA1A	.		Cytoplasm						10.1515	1	1										1	10.1515	1	1
20149594	P08238	Heat shock protein HSP 90-beta (HSP 90) (Heat shock 84 kDa) (HSP 84) (HSP84)	HSP90AB1	.		Cytoplasm		Plum et al. 2016 (1000)								18.2615	1	1						1	18.2615	1	1
13676857	P54652	Heat shock-related 70 kDa protein 2 (Heat shock 70 kDa protein 2)	HSPA2	.		Cytoplasm		Plum et al. 2016 (1000)								10.1377	1	1						1	10.1377	1	1
27902682	Q86YQ1	Hemoglobin alpha-2 (Fragment)	HBA2	.		Cytoplasm						10.1368	1	1										1	10.1368	1	1
66731527	Q4TZM4	Hemoglobin beta chain (Fragment)	HBB	.		Cytoplasm						14.1973	1	1						16.109	1	1		2	15.1531	2	1
95115683	P69905	Hemoglobin subunit alpha (Alpha-globin) (Hemoglobin alpha chain)	HBA1; HBA2	.		Cytoplasm		Plum et al. 2016 (1000)												10.152	1	1		1	10.152	1	1
41352712	O14920	Inhibitor of nuclear factor kappa-B kinase subunit beta (I-kappa-B-kinase beta) (IKK-B) (IKK-beta) (IkBKB) (EC 2.7.11.10) (I-kappa-B kinase 2) (IKK2) (Nuclear factor NF-kappa-B inhibitor kinase beta) (NFKBIKB)	IKBKB	.		Cytoplasm						10.133	1	1						10.1267	1	1		2	10.1298	2	1
10440225	Q659C4	La-related protein 1B (La ribonucleoprotein domain family member 1B) (La ribonucleoprotein domain family member 2) (La-related protein 2)	LARP1B	.		Cytoplasm										10.1585	1	1						1	10.1585	1	1
55769554	O75335	Liprin-alpha-4 (Protein tyrosine phosphatase receptor type f polypeptide-interacting protein alpha-4) (PTPRF-interacting protein alpha-4)	PPFIA4	.		Cytoplasm						10.2171	2	1										1	10.2171	2	1
5031857	P00338	L-lactate dehydrogenase A chain (LDH-A) (EC 1.1.1.27) (Cell proliferation-inducing gene 19 protein) (LDH muscle subunit) (LDH-M) (Renal carcinoma antigen NY-REN-59)	LDHA	.		Cytoplasm		Plum et al. 2016 (1000)								10.1504	1	1						1	10.1504	1	1
31418193	Q7Z745	Maestro heat-like repeat-containing protein family member 2B (HEAT repeat-containing protein 7B2) (Sperm PKA-interacting factor) (SPIF)	MROH2B	.		Cytoplasm										10.1321	1	1						1	10.1321	1	1
5174539	P40925	Malate dehydrogenase, cytoplasmic (EC 1.1.1.37) (Cytosolic malate dehydrogenase) (Diiodophenylpyruvate reductase) (EC 1.1.1.96)	MDH1	.		Cytoplasm		Plum et al. 2016 (1000)								10.1387	3	1						1	10.1387	3	1
10863899	Q9Y6R0	Numb-like protein (Numb-related protein) (Numb-R)	NUMBL	.		Cytoplasm														10.1432	1	1		1	10.1432	1	1
4503725	P62942	Peptidyl-prolyl cis-trans isomerase FKBP1A (PPIase FKBP1A) (EC 5.2.1.8) (12 kDa FK506-binding protein) (12 kDa FKBP) (FKBP-12) (Calstabin-1) (FK506-binding protein 1A) (FKBP-1A) (Immunophilin FKBP12) (Rotamase)	FKBP1A	.		Cytoplasm		Plum et al. 2016 (1000)								10.1566	1	1						1	10.1566	1	1
32189392	P32119	Peroxiredoxin-2 (EC 1.11.1.15) (Natural killer cell-enhancing factor B) (NKEF-B) (PRP) (Thiol-specific antioxidant protein) (TSA) (Thioredoxin peroxidase 1) (Thioredoxin-dependent peroxide reductase 1)	PRDX2	.		Cytoplasm		Plum et al. 2016 (1000)								10.1367	1	1						1	10.1367	1	1
4505621	P30086	Phosphatidylethanolamine-binding protein 1 (PEBP-1) (HCNPpp) (Neuropolypeptide h3) (Prostatic-binding protein) (Raf kinase inhibitor protein) (RKIP) [Cleaved into: Hippocampal cholinergic neurostimulating peptide (HCNP)]	PEBP1	.		Cytoplasm		Plum et al. 2016 (1000)								10.242	1	1						1	10.242	1	1
19702127	Q8TCU6	Phosphatidylinositol 3,4,5-trisphosphate-dependent Rac exchanger 1 protein (P-Rex1) (PtdIns(3,4,5)-dependent Rac exchanger 1)	PREX1	.		Cytoplasm						10.1517	1	1										1	10.1517	1	1
35438	V9HW85	Phosphoglycerate kinase (EC 2.7.2.3)	HEL-S-272	.		Cytoplasm						10.1749	3	1										1	10.1749	3	1
23397570	Q0VAA5	PI-PLC X domain-containing protein 2	PLCXD2	.		Cytoplasm										10.1417	1	1						1	10.1417	1	1
48474644	Q9H4M7	Pleckstrin homology domain-containing family A member 4 (PH domain-containing family A member 4) (Phosphoinositol 3-phosphate-binding protein 1) (PEPP-1)	PLEKHA4	.		Cytoplasm						10.1316	1	1										1	10.1316	1	1
6634023	Q9Y4G2	Pleckstrin homology domain-containing family M member 1 (PH domain-containing family M member 1) (162 kDa adapter protein) (AP162)	PLEKHM1	.		Cytoplasm						10.1832	1	1										1	10.1832	1	1
16553656	A2RTX5	Probable threonine--tRNA ligase 2, cytoplasmic (EC 6.1.1.3) (Threonyl-tRNA synthetase) (ThrRS) (Threonyl-tRNA synthetase-like protein 2)	TARSL2	.		Cytoplasm										10.1303	1	1						1	10.1303	1	1
558526	P28074	Proteasome subunit beta type-5 (EC 3.4.25.1) (Macropain epsilon chain) (Multicatalytic endopeptidase complex epsilon chain) (Proteasome chain 6) (Proteasome epsilon chain) (Proteasome subunit MB1) (Proteasome subunit X)	PSMB5	.		Cytoplasm		Plum et al. 2016 (1000)	Plum et al. 2016 (166)			10.185	2	1										1	10.185	2	1
154426272	Q96PV7	Protein FAM193B	FAM193B	.		Cytoplasm						10.1456	1	1		10.1425	1	1						2	10.1441	2	1
29375	P48634	Protein PRRC2A (HLA-B-associated transcript 2) (Large proline-rich protein BAT2) (Proline-rich and coiled-coil-containing protein 2A) (Protein G2)	PRRC2A	.		Cytoplasm														10.1743	1	1		1	10.1743	1	1
62148934	Q8WUY3	Protein prune homolog 2 (BNIP2 motif-containing molecule at the C-terminal region 1)	PRUNE2	.		Cytoplasm										18.1733	1	1						1	18.1733	1	1
4506773	P06702	Protein S100-A9 (Calgranulin-B) (Calprotectin L1H subunit) (Leukocyte L1 complex heavy chain) (Migration inhibitory factor-related protein 14) (MRP-14) (p14) (S100 calcium-binding protein A9)	S100A9	.		Cytoplasm										10.1964	1	1						1	10.1964	1	1
94981556	O43548	Protein-glutamine gamma-glutamyltransferase 5 (EC 2.3.2.13) (Transglutaminase X) (TG(X)) (TGX) (TGase X) (Transglutaminase-5) (TGase-5)	TGM5	.		Cytoplasm						10.1392	1	1										1	10.1392	1	1
8922498	Q9NVS9	Pyridoxine-5'-phosphate oxidase (EC 1.4.3.5) (Pyridoxamine-phosphate oxidase)	PNPO	.		Cytoplasm										10.1655	2	1						1	10.1655	2	1
4503971	P31150	Rab GDP dissociation inhibitor alpha (Rab GDI alpha) (Guanosine diphosphate dissociation inhibitor 1) (GDI-1) (Oligophrenin-2) (Protein XAP-4)	GDI1	.		Cytoplasm		Plum et al. 2016 (1000)								10.1574	1	1						1	10.1574	1	1
11693132	Q9HAU5	Regulator of nonsense transcripts 2 (Nonsense mRNA reducing factor 2) (Up-frameshift suppressor 2 homolog) (hUpf2)	UPF2	.		Cytoplasm										10.1601	1	1						1	10.1601	1	1
4505671	O43924	Retinal rod rhodopsin-sensitive cGMP 3',5'-cyclic phosphodiesterase subunit delta (GMP-PDE delta) (Protein p17)	PDE6D	.		Cytoplasm						10.1322	1	1										1	10.1322	1	1
21361458	Q96PE2	Rho guanine nucleotide exchange factor 17 (164 kDa Rho-specific guanine-nucleotide exchange factor) (p164-RhoGEF) (p164RhoGEF) (Tumor endothelial marker 4)	ARHGEF17	.		Cytoplasm										10.1306	1	1						1	10.1306	1	1
22027525	Q15052	Rho guanine nucleotide exchange factor 6 (Alpha-Pix) (COOL-2) (PAK-interacting exchange factor alpha) (Rac/Cdc42 guanine nucleotide exchange factor 6)	ARHGEF6	.		Cytoplasm										10.1513	2	1						1	10.1513	2	1
62739181	Q9BST9	Rhotekin	RTKN	.		Cytoplasm										10.1241	1	1						1	10.1241	1	1
4506749	P23921	Ribonucleoside-diphosphate reductase large subunit (EC 1.17.4.1) (Ribonucleoside-diphosphate reductase subunit M1) (Ribonucleotide reductase large subunit)	RRM1	.		Cytoplasm						10.1342	1	1										1	10.1342	1	1
7022724	A0A0S2Z550	Senataxin isoform 1 (Fragment)	SETX	.		Cytoplasm														10.1554	1	1		1	10.1554	1	1
4506005	P62140	Serine/threonine-protein phosphatase PP1-beta catalytic subunit (PP-1B) (PPP1CD) (EC 3.1.3.16) (EC 3.1.3.53)	PPP1CB	.		Cytoplasm		Plum et al. 2016 (1000)												10.1296	1	1		1	10.1296	1	1
4507217	P49458	Signal recognition particle 9 kDa protein (SRP9)	SRP9	.		Cytoplasm		Plum et al. 2016 (1000)	Plum et al. 2016 (166)			10.1343	1	1										1	10.1343	1	1
158258847	Q7Z614	Sorting nexin-20 (Selectin ligand-interactor cytoplasmic 1) (SLIC-1)	SNX20	.		Cytoplasm						10.1148	1	1										1	10.1148	1	1
24307939	P48643	T-complex protein 1 subunit epsilon (TCP-1-epsilon) (CCT-epsilon)	CCT5	.		Cytoplasm		Plum et al. 2016 (1000)								10.1251	1	1						1	10.1251	1	1
8924256	Q8WWU5	T-complex protein 11 homolog	TCP11	.		Cytoplasm						10.1183	1	1										1	10.1183	1	1
16550300	Q5VYS8	Terminal uridylyltransferase 7 (TUTase 7) (EC 2.7.7.52) (Zinc finger CCHC domain-containing protein 6)	ZCCHC6	.		Cytoplasm						10.163	1	1										1	10.163	1	1
93204885	Q9BZQ2	Testicular spindle-associated protein SHCBP1L (SHC SH2 domain-binding protein 1-like protein)	SHCBP1L	.		Cytoplasm						10.1377	1	1										1	10.1377	1	1
5712304	Q01534	Testis-specific Y-encoded protein 1 (Cancer/testis antigen 78) (CT78)	TSPY1	.		Cytoplasm														10.164	1	1		1	10.164	1	1
1212992	Q8WZ42	Titin (EC 2.7.11.1) (Connectin) (Rhabdomyosarcoma antigen MU-RMS-40.14)	TTN	.		Cytoplasm						20.1741	1	1										1	20.1741	1	1
55741807	Q9UKE5	TRAF2 and NCK-interacting protein kinase (EC 2.7.11.1)	TNIK	.		Cytoplasm														10.1849	1	1		1	10.1849	1	1
5803187	P37837	Transaldolase (EC 2.2.1.2)	TALDO1	.		Cytoplasm		Plum et al. 2016 (1000)	Plum et al. 2016 (166)			10.1131	1	1										1	10.1131	1	1
84029363	Q96RS0	Trimethylguanosine synthase (EC 2.1.1.-) (CLL-associated antigen KW-2) (Cap-specific guanine-N2 methyltransferase) (Hepatocellular carcinoma-associated antigen 137) (Nuclear receptor coactivator 6-interacting protein) (PRIP-interacting protein with methyltransferase motif) (PIMT) (PIPMT)	TGS1	.		Cytoplasm														10.1241	1	1		1	10.1241	1	1
3043558	Q9C040	Tripartite motif-containing protein 2 (EC 6.3.2.-) (E3 ubiquitin-protein ligase TRIM2) (RING finger protein 86)	TRIM2	.		Cytoplasm		Plum et al. 2016 (1000)				10.179	1	1										1	10.179	1	1
186972143	P29144	Tripeptidyl-peptidase 2 (TPP-2) (EC 3.4.14.10) (Tripeptidyl aminopeptidase) (Tripeptidyl-peptidase II) (TPP-II)	TPP2	.		Cytoplasm										10.1655	1	1						1	10.1655	1	1
17366241	O94817	Ubiquitin-like protein ATG12 (Autophagy-related protein 12) (APG12-like)	ATG12	.		Cytoplasm						10.1588	1	1										1	10.1588	1	1
216548382	O94967	WD repeat-containing protein 47 (Neuronal enriched MAP-interacting protein) (Nemitin)	WDR47	.		Cytoplasm						10.1452	1	1										1	10.1452	1	1
26252201	Q8TED9	Actin filament-associated protein 1-like 1 (AFAP1-like protein 1)	AFAP1L1	.		Cytoskeleton						10.1423	1	1										1	10.1423	1	1
62421077	Q562R4	Actin-like protein (Fragment)	ACT	.		Cytoskeleton										10.1727	1	1						1	10.1727	1	1
14249342	Q16352	Alpha-internexin (Alpha-Inx) (66 kDa neurofilament protein) (NF-66) (Neurofilament-66) (Neurofilament 5)	INA	.		Cytoskeleton		Plum et al. 2016 (1000)				10.1523	1	1						10.1441	1	1		2	10.1482	2	1
85396861	Q2M3V2	Ankyrin repeat domain-containing protein SOWAHA (Ankyrin repeat domain-containing protein 43) (Protein sosondowah homolog A)	SOWAHA	.		Cytoskeleton						10.1253	1	1										1	10.1253	1	1
2224617	Q9H4G0	Band 4.1-like protein 1 (Neuronal protein 4.1) (4.1N)	EPB41L1	.		Cytoskeleton		Plum et al. 2016 (1000)				10.1458	1	1										1	10.1458	1	1
20454827	Q9BXC9	Bardet-Biedl syndrome 2 protein	BBS2	.		Cytoskeleton														10.1454	1	1		1	10.1454	1	1
825635	P62158	Calmodulin (CaM)	CALM1; CALM2; CALM3	.		Cytoskeleton		Plum et al. 2016 (1000)								10.1597	2	1						1	10.1597	2	1
20070952	Q9UQ03	Coronin-2B (Coronin-like protein C) (Clipin-C) (Protein FC96)	CORO2B	.		Cytoskeleton						10.1043	1	1										1	10.1043	1	1
24307879	Q13409	Cytoplasmic dynein 1 intermediate chain 2 (Cytoplasmic dynein intermediate chain 2) (Dynein intermediate chain 2, cytosolic) (DH IC-2)	DYNC1I2	.		Cytoskeleton										10.1729	1	1						1	10.1729	1	1
16550229	Q96N67	Dedicator of cytokinesis protein 7	DOCK7	.		Cytoskeleton						10.1479	1	1										1	10.1479	1	1
5802966	P60981	Destrin (Actin-depolymerizing factor) (ADF)	DSTN	.		Cytoskeleton		Plum et al. 2016 (1000)								10.1472	2	1						1	10.1472	2	1
15395290	Q96DT5	Dynein heavy chain 11, axonemal (Axonemal beta dynein heavy chain 11) (Ciliary dynein heavy chain 11)	DNAH11	.		Cytoskeleton						12.1375	1	1										1	12.1375	1	1
6102880	Q9UFH2	Dynein heavy chain 17, axonemal (Axonemal beta dynein heavy chain 17) (Axonemal dynein heavy chain-like protein 1) (Ciliary dynein heavy chain 17) (Ciliary dynein heavy chain-like protein 1) (Dynein light chain 2, axonemal)	DNAH17	.		Cytoskeleton										10.1646	1	1						1	10.1646	1	1
30913103	Q96BJ8	Engulfment and cell motility protein 3	ELMO3	.		Cytoskeleton										10.1402	1	1						1	10.1402	1	1
3108055	O60686	Erythroid alpha-spectrin (Fragment)	SPTA1	.		Cytoskeleton						10.15	1	1										1	10.15	1	1
312137	P09972	Fructose-bisphosphate aldolase C (EC 4.1.2.13) (Brain-type aldolase)	ALDOC	.		Cytoskeleton		Plum et al. 2016 (1000)								10.1657	1	1						1	10.1657	1	1
22001632	Q9NYZ3	G2 and S phase-expressed protein 1 (GTSE-1) (Protein B99 homolog)	GTSE1	.		Cytoskeleton						10.1271	1	1										1	10.1271	1	1
115545511	Q9NY99	Gamma-2-syntrophin (G2SYN) (Syntrophin-5) (SYN5)	SNTG2	.		Cytoskeleton										10.1411	1	1						1	10.1411	1	1
21281675	Q8NHY3	GAS2-like protein 2 (GAS2-related protein on chromosome 17) (Growth arrest-specific protein 2-like 2)	GAS2L2	.		Cytoskeleton						10.1495	1	1										1	10.1495	1	1
29164881	Q9BT25	HAUS augmin-like complex subunit 8 (HEC1/NDC80-interacting centrosome-associated protein 1) (Sarcoma antigen NY-SAR-48)	HAUS8	.		Cytoskeleton						10.1044	1	1										1	10.1044	1	1
6807686	Q4G0P3	Hydrocephalus-inducing protein homolog	HYDIN	.		Cytoskeleton						10.127	1	1										1	10.127	1	1
27552819	Q5T7N3	KN motif and ankyrin repeat domain-containing protein 4 (Ankyrin repeat domain-containing protein 38)	KANK4	.		Cytoskeleton										10.228	1	1						1	10.228	1	1
51095091	Q6P5Q4	Leiomodin-2 (Cardiac leiomodin) (C-LMOD) (Leiomodin)	LMOD2	.		Cytoskeleton						10.1297	2	1										1	10.1297	2	1
23881	P28482	Mitogen-activated protein kinase 1 (MAP kinase 1) (MAPK 1) (EC 2.7.11.24) (ERT1) (Extracellular signal-regulated kinase 2) (ERK-2) (MAP kinase isoform p42) (p42-MAPK) (Mitogen-activated protein kinase 2) (MAP kinase 2) (MAPK 2)	MAPK1	.		Cytoskeleton		Plum et al. 2016 (1000)								10.1265	1	1		10.196	1	1		2	10.1613	2	1
4164002	O95382	Mitogen-activated protein kinase kinase kinase 6 (EC 2.7.11.25) (Apoptosis signal-regulating kinase 2)	MAP3K6	.		Cytoskeleton						10.1267	1	1										1	10.1267	1	1
806562	P20929	Nebulin	NEB	.		Cytoskeleton						12.1788	1	1										1	12.1788	1	1
128147	P07197	Neurofilament medium polypeptide (NF-M) (160 kDa neurofilament protein) (Neurofilament 3) (Neurofilament triplet M protein)	NEFM	.		Cytoskeleton		Plum et al. 2016 (1000)								10.1646	1	1		10.1681	1	1		2	10.1664	2	1
10434134	Q8NEY1	Neuron navigator 1 (Pore membrane and/or filament-interacting-like protein 3) (Steerin-1) (Unc-53 homolog 1) (unc53H1)	NAV1	.		Cytoskeleton						18.135	1	1										1	18.135	1	1
6330407	Q9ULM0	Pleckstrin homology domain-containing family H member 1 (PH domain-containing family H member 1)	PLEKHH1	.		Cytoskeleton						10.1348	1	1										1	10.1348	1	1
169217663	UPI0001662D01	PREDICTED: hypothetical protein isoform 1 [Homo	N/A	.		Cytoskeleton										10.1359	1	1						1	10.1359	1	1
73961079	UPI0000225650	PREDICTED: similar to Tropomyosin alpha 3 chain (Tr	N/A	.		Cytoskeleton						10.201	1	1										1	10.201	1	1
47117620	Q9BWV7	Probable tubulin polyglutamylase TTLL2 (EC 6.-.-.-) (Testis-specific protein NYD-TSPG) (Tubulin--tyrosine ligase-like protein 2)	TTLL2	.		Cytoskeleton										10.1047	1	1						1	10.1047	1	1
105554465	Q86W67	Protein FAM228A	FAM228A	.		Cytoskeleton						10.171	1	1										1	10.171	1	1
29421204	Q9HCD6	Protein TANC2 (Tetratricopeptide repeat, ankyrin repeat and coiled-coil domain-containing protein 2)	TANC2	.		Cytoskeleton										10.141	1	1						1	10.141	1	1
24041018	Q9UBK9	Protein UXT (Androgen receptor trapped clone 27 protein) (ART-27) (Ubiquitously expressed transcript protein)	UXT	.		Cytoskeleton						10.131	1	1										1	10.131	1	1
27886593	Q59GM6	PTK2 protein tyrosine kinase 2 isoform b variant (Fragment)	N/A	.		Cytoskeleton						10.1217	1	1										1	10.1217	1	1
10436240	Q9H853	Putative tubulin-like protein alpha-4B (Alpha-tubulin 4B)	TUBA4B	.		Cytoskeleton						10.1364	1	1										1	10.1364	1	1
28301672	Q8IWN7	Retinitis pigmentosa 1-like 1 protein	RP1L1	.		Cytoskeleton						10.1574	1	1										1	10.1574	1	1
17369320	Q9NRC6	Spectrin beta chain, non-erythrocytic 5 (Beta-V spectrin)	SPTBN5	.		Cytoskeleton						12.2053	1	1										1	12.2053	1	1
119573202	UPI0000EE6A79	spectrin, alpha, erythrocytic 1 (elliptocytosis 2),	N/A	.		Cytoskeleton						10.1418	1	1										1	10.1418	1	1
21362074	Q8NCR6	Spermatid-specific manchette-related protein 1 (Ciliated bronchial epithelial protein 1) (Testis development protein NYD-SP22)	SMRP1	.		Cytoskeleton										10.132	1	1						1	10.132	1	1
20520997	Q9Y4G6	Talin-2	TLN2	.		Cytoskeleton										10.237	1	1		10.2197	1	1		2	10.2283	2	1
21693130	Q7Z4L5	Tetratricopeptide repeat protein 21B (TPR repeat protein 21B) (Intraflagellar transport 139 homolog)	TTC21B	.		Cytoskeleton										10.1398	1	1						1	10.1398	1	1
148746195	Q07283	Trichohyalin	TCHH	.		Cytoskeleton										18.1665	1	1						1	18.1665	1	1
5419859	Q9Y4R7	Tubulin monoglycylase TTLL3 (EC 6.3.2.-) (HOTTL) (Tubulin--tyrosine ligase-like protein 3)	TTLL3	.		Cytoskeleton														10.1319	1	1		1	10.1319	1	1
51100974	O94832	Unconventional myosin-Id	MYO1D	.		Cytoskeleton						10.1551	1	1										1	10.1551	1	1
20338989	Q8IUG5	Unconventional myosin-XVIIIb	MYO18B	.		Cytoskeleton										10.1698	1	1						1	10.1698	1	1
2499445	Q14123	Calcium/calmodulin-dependent 3',5'-cyclic nucleotide phosphodiesterase 1C (Cam-PDE 1C) (EC 3.1.4.17) (hCam-3)	PDE1C	.		Cytosol						10.1478	1	1										1	10.1478	1	1
7243169	A5YM72	Carnosine synthase 1 (EC 6.3.2.11) (ATP-grasp domain-containing protein 1)	CARNS1	.		Cytosol										10.1154	1	1						1	10.1154	1	1
62087880	P0C869	Cytosolic phospholipase A2 beta (cPLA2-beta) (EC 3.1.1.4) (Phospholipase A2 group IVB)	PLA2G4B	.		Cytosol						10.1415	1	1										1	10.1415	1	1
6635137	A2RUS2	DENN domain-containing protein 3	DENND3	.		Cytosol						10.1439	1	1										1	10.1439	1	1
13377002	P07320	Gamma-crystallin D (Gamma-D-crystallin) (Gamma-crystallin 4)	CRYGD	.		Cytosol										10.1284	2	1						1	10.1284	2	1
4505143	P48163	NADP-dependent malic enzyme (NADP-ME) (EC 1.1.1.40) (Malic enzyme 1)	ME1	.		Cytosol										10.136	1	1						1	10.136	1	1
472991	P42336	Phosphatidylinositol 4,5-bisphosphate 3-kinase catalytic subunit alpha isoform (PI3-kinase subunit alpha) (PI3K-alpha) (PI3Kalpha) (PtdIns-3-kinase subunit alpha) (EC 2.7.1.153) (Phosphatidylinositol 4,5-bisphosphate 3-kinase 110 kDa catalytic subunit alpha) (PtdIns-3-kinase subunit p110-alpha) (p110alpha) (Phosphoinositide-3-kinase catalytic alpha polypeptide) (Serine/threonine protein kinase PI…	PIK3CA	.		Cytosol						10.1276	1	1										1	10.1276	1	1
74706598	Q15751	Probable E3 ubiquitin-protein ligase HEndoplasmic ReticulumC1 (EC 6.3.2.-) (HECT domain and RCC1-like domain-containing protein 1) (p532) (p619)	HERC1	.		Cytosol										10.1272	1	1						1	10.1272	1	1
34535137	Q8IYU4	Ubiquilin-like protein	UBQLNL	.		Cytosol						10.1276	1	1										1	10.1276	1	1
31543906	Q7Z7E8	Ubiquitin-conjugating enzyme E2 Q1 (EC 2.3.2.23) (E2 ubiquitin-conjugating enzyme Q1) (Protein NICE-5) (Ubiquitin carrier protein Q1) (Ubiquitin-protein ligase Q1)	UBE2Q1	.		Cytosol										10.1477	1	1						1	10.1477	1	1
41281768	P00167	Cytochrome b5 (Microsomal cytochrome b5 type A) (MCB5)	CYB5A	.		Endoplasmic reticulum						10.1512	1	1										1	10.1512	1	1
6005864	O43567	E3 ubiquitin-protein ligase RNF13 (EC 2.3.2.27) (RING finger protein 13) (RING-type E3 ubiquitin transferase RNF13)	RNF13	.		Endoplasmic reticulum										10.1227	2	1						1	10.1227	2	1
7023042	Q9BW60	Elongation of very long chain fatty acids protein 1 (EC 2.3.1.199) (3-keto acyl-CoA synthase ELOVL1) (ELOVL fatty acid elongase 1) (ELOVL FA elongase 1) (Very long chain 3-ketoacyl-CoA synthase 1) (Very long chain 3-oxoacyl-CoA synthase 1)	ELOVL1	.		Endoplasmic reticulum										10.1088	1	1						1	10.1088	1	1
22748703	Q96DN0	Endoplasmic reticulum resident protein 27 (ER protein 27) (ERp27)	ERP27	.		Endoplasmic reticulum										10.1376	1	1						1	10.1376	1	1
4758714	O14880	Microsomal glutathione S-transferase 3 (Microsomal GST-3) (EC 2.5.1.18) (Microsomal GST-III)	MGST3	.		Endoplasmic reticulum										10.179	1	1						1	10.179	1	1
3954946	O00750	Phosphatidylinositol 4-phosphate 3-kinase C2 domain-containing subunit beta (PI3K-C2-beta) (PtdIns-3-kinase C2 subunit beta) (EC 2.7.1.154) (C2-PI3K) (Phosphoinositide 3-kinase-C2-beta)	PIK3C2B	.		Endoplasmic reticulum						10.1439	1	1										1	10.1439	1	1
63252891	O15460	Prolyl 4-hydroxylase subunit alpha-2 (4-PH alpha-2) (EC 1.14.11.2) (Procollagen-proline,2-oxoglutarate-4-dioxygenase subunit alpha-2)	P4HA2	.		Endoplasmic reticulum						10.1744	2	1										1	10.1744	2	1
11359908	Q9UNK9	Protein angel homolog 1	ANGEL1	.		Endoplasmic reticulum										10.1838	1	1						1	10.1838	1	1
51476489	Q68DI6	Putative uncharacterized protein DKFZp781H1925	DKFZp781H1925	.		Endoplasmic reticulum						10.1582	1	1										1	10.1582	1	1
15823767	P37108	Signal recognition particle 14 kDa protein (SRP14) (18 kDa Alu RNA-binding protein)	SRP14	.		Endoplasmic reticulum		Plum et al. 2016 (1000)	Plum et al. 2016 (166)											10.2548	1	1		1	10.2548	1	1
20521844	Q12770	Sterol regulatory element-binding protein cleavage-activating protein (SCAP) (SREBP cleavage-activating protein)	SCAP	.		Endoplasmic reticulum						12.1297	1	1										1	12.1297	1	1
7020375	Q5VV42	Threonylcarbamoyladenosine tRNA methylthiotransferase (EC 2.8.4.5) (CDK5 regulatory subunit-associated protein 1-like 1) (tRNA-t(6)A37 methylthiotransferase)	CDKAL1	.		Endoplasmic reticulum										10.1547	1	1						1	10.1547	1	1
6005942	P55072	Transitional endoplasmic reticulum ATPase (TER ATPase) (EC 3.6.4.6) (15S Mg(2+)-ATPase p97 subunit) (Valosin-containing protein) (VCP)	VCP	.		Endoplasmic reticulum		Plum et al. 2016 (1000)								10.18	2	1						1	10.18	2	1
31377618	Q9HAW9	UDP-glucuronosyltransferase 1-8 (UDPGT 1-8) (UGT1*8) (UGT1-08) (UGT1.8) (EC 2.4.1.17) (UDP-glucuronosyltransferase 1-H) (UGT-1H) (UGT1H) (UDP-glucuronosyltransferase 1A8)	UGT1A8	.		Endoplasmic reticulum						10.1634	1	1										1	10.1634	1	1
12053207	Q15904	V-type proton ATPase subunit S1 (V-ATPase subunit S1) (Protein XAP-3) (V-ATPase Ac45 subunit) (V-ATPase S1 accessory protein) (Vacuolar proton pump subunit S1)	ATP6AP1	.		Endoplasmic reticulum														10.1715	1	1		1	10.1715	1	1
7657441	Q13442	28 kDa heat- and acid-stable phosphoprotein (PDGF-associated protein) (PAP) (PDGFA-associated protein 1) (PAP1)	PDAP1	.		Extracellular		Plum et al. 2016 (1000)				10.1568	1	1										1	10.1568	1	1
38649249	Q8TE60	A disintegrin and metalloproteinase with thrombospondin motifs 18 (ADAM-TS 18) (ADAM-TS18) (ADAMTS-18) (EC 3.4.24.-)	ADAMTS18	.		Extracellular						10.1354	1	1										1	10.1354	1	1
29336810	Q8TE59	A disintegrin and metalloproteinase with thrombospondin motifs 19 (ADAM-TS 19) (ADAM-TS19) (ADAMTS-19) (EC 3.4.24.-)	ADAMTS19	.		Extracellular						10.1391	1	1										1	10.1391	1	1
54873613	O00468	Agrin [Cleaved into: Agrin N-terminal 110 kDa subunit; Agrin C-terminal 110 kDa subunit; Agrin C-terminal 90 kDa fragment (C90); Agrin C-terminal 22 kDa fragment (C22)]	AGRN	.		Extracellular						10.1421	1	1										1	10.1421	1	1
112911	P01023	Alpha-2-macroglobulin (Alpha-2-M) (C3 and PZP-like alpha-2-macroglobulin domain-containing protein 5)	A2M	.		Extracellular		Plum et al. 2016 (1000)		Sleat et al. 2006 (a)						10.1643	1	1						1	10.1643	1	1
4557315	O15123	Angiopoietin-2 (ANG-2)	ANGPT2	.		Extracellular										10.2173	1	1						1	10.2173	1	1
189069199	P01008	Antithrombin-III (ATIII) (Serpin C1)	SERPINC1	.		Extracellular														10.2012	1	1		1	10.2012	1	1
179506	P12645	Bone morphogenetic protein 3 (BMP-3) (Bone morphogenetic protein 3A) (BMP-3A) (Osteogenin)	BMP3	.		Extracellular										10.1495	1	1						1	10.1495	1	1
37182131	Q5XG92	Carboxylesterase 4A (EC 3.1.1.-)	CES4A	.		Extracellular						10.166	1	1										1	10.166	1	1
144226251	P36222	Chitinase-3-like protein 1 (39 kDa synovial protein) (Cartilage glycoprotein 39) (CGP-39) (GP-39) (hCGP-39) (YKL-40)	CHI3L1	.		Extracellular						10.1253	1	1										1	10.1253	1	1
4503647	P00451	Coagulation factor VIII (Antihemophilic factor) (AHF) (Procoagulant component) [Cleaved into: Factor VIIIa heavy chain, 200 kDa isoform; Factor VIIIa heavy chain, 92 kDa isoform; Factor VIII B chain; Factor VIIIa light chain]	F8	.		Extracellular						10.1518	1	1										1	10.1518	1	1
4503123	P29279	Connective tissue growth factor (CCN family member 2) (Hypertrophic chondrocyte-specific protein 24) (Insulin-like growth factor-binding protein 8) (IBP-8) (IGF-binding protein 8) (IGFBP-8)	CTGF	.		Extracellular														10.1127	1	1		1	10.1127	1	1
4503347	Q92874	Deoxyribonuclease-1-like 2 (EC 3.1.21.-) (DNase I homolog protein DHP1) (Deoxyribonuclease I-like 2) (DNase I-like 2)	DNASE1L2	.		Extracellular										10.1556	1	1						1	10.1556	1	1
24307907	P07093	Glia-derived nexin (GDN) (Peptidase inhibitor 7) (PI-7) (Protease nexin 1) (PN-1) (Protease nexin I) (Serpin E2)	SERPINE2	.		Extracellular										10.1735	1	1		10.1468	1	1		2	10.1602	2	1
2160390	P22352	Glutathione peroxidase 3 (GPx-3) (GSHPx-3) (EC 1.11.1.9) (Extracellular glutathione peroxidase) (Plasma glutathione peroxidase) (GPx-P) (GSHPx-P)	GPX3	.		Extracellular										10.1346	1	1						1	10.1346	1	1
4557617	Q14393	Growth arrest-specific protein 6 (GAS-6) (AXL receptor tyrosine kinase ligand)	GAS6	.		Extracellular						10.1327	1	1										1	10.1327	1	1
1620396	P00739	Haptoglobin-related protein	HPR	.		Extracellular						10.1464	2	1										1	10.1464	2	1
32727	Q14618	Interferon alpha-N	N/A	.		Extracellular						10.1485	1	1		10.1232	1	1						2	10.1358	2	1
21748896	Q6ZWJ8	Kielin/chordin-like protein (Cysteine-rich BMP regulator 2) (Cysteine-rich motor neuron 2 protein) (CRIM-2) (Kielin/chordin-like protein 1) (KCP-1)	KCP	.		Extracellular						10.1362	1	1										1	10.1362	1	1
167614504	P07942	Laminin subunit beta-1 (Laminin B1 chain) (Laminin-1 subunit beta) (Laminin-10 subunit beta) (Laminin-12 subunit beta) (Laminin-2 subunit beta) (Laminin-6 subunit beta) (Laminin-8 subunit beta)	LAMB1	.		Extracellular						10.1401	1	1										1	10.1401	1	1
60115373	Q5D1Q2	Membrane-associated phospholipase A1 beta splice variant (Fragment)	LOC375108	.		Extracellular														10.1465	1	1		1	10.1465	1	1
10944945	Q99102	Mucin-4 (MUC-4) (Ascites sialoglycoprotein) (ASGP) (Pancreatic adenocarcinoma mucin) (Testis mucin) (Tracheobronchial mucin) [Cleaved into: Mucin-4 alpha chain (Ascites sialoglycoprotein 1) (ASGP-1); Mucin-4 beta chain (Ascites sialoglycoprotein 2) (ASGP-2)]	MUC4	.		Extracellular						10.1462	1	1		10.1867	1	1						2	10.1664	2	1
10639043	Q9BXP8	Pappalysin-2 (EC 3.4.24.-) (Pregnancy-associated plasma protein A2) (PAPP-A2) (Pregnancy-associated plasma protein E1) (PAPP-E)	PAPPA2	.		Extracellular										10.1392	1	1						1	10.1392	1	1
46854585	P12872	Promotilin [Cleaved into: Motilin; Motilin-associated peptide (MAP)]	MLN	.		Extracellular						10.1378	1	1										1	10.1378	1	1
23200008	Q8NFV4	Protein ABHD11 (EC 3.-.-.-) (Alpha/beta hydrolase domain-containing protein 11) (Abhydrolase domain-containing protein 11) (Williams-Beuren syndrome chromosomal region 21 protein)	ABHD11	.		Extracellular														10.1009	1	1		1	10.1009	1	1
191252816	P0C7U0	Protein ELFN1 (Extracellular leucine-rich repeat and fibronectin type-III domain-containing protein 1) (Protein phosphatase 1 regulatory subunit 28)	ELFN1	.		Extracellular						10.1321	1	1										1	10.1321	1	1
171916097	Q6XPR3	Repetin	RPTN	.		Extracellular										10.1692	1	1						1	10.1692	1	1
4502027	P02768	Serum albumin	ALB	.		Extracellular		Plum et al. 2016 (1000)								10.2165	1	1						1	10.2165	1	1
126091042	Q08648	Sperm-associated antigen 11B (Human epididymis-specific protein 2) (He2) (Protein EP2) (Sperm antigen HE2)	SPAG11B	.		Extracellular						10.1259	1	1										1	10.1259	1	1
6912724	Q9Y6L7	Tolloid-like protein 2 (EC 3.4.24.-)	TLL2	.		Extracellular						10.1044	1	1										1	10.1044	1	1
28207933	Q86TW2	Uncharacterized aarF domain-containing protein kinase 1 (EC 2.7.11.-)	ADCK1	.		Extracellular						10.1028	1	1		10.1661	1	1						2	10.1344	2	1
1008913	P13611	Versican core protein (Chondroitin sulfate proteoglycan core protein 2) (Chondroitin sulfate proteoglycan 2) (Glial hyaluronate-binding protein) (GHAP) (Large fibroblast proteoglycan) (PG-M)	VCAN	.		Extracellular		Plum et al. 2016 (1000)		Sleat et al. 2006 (a)						10.104	1	1						1	10.104	1	1
37947	P04275	von Willebrand factor (vWF) [Cleaved into: von Willebrand antigen 2 (von Willebrand antigen II)]	VWF	.		Extracellular						10.1427	1	1										1	10.1427	1	1
10863987	Q12836	Zona pellucida sperm-binding protein 4 (Zona pellucida glycoprotein 4) (Zp-4) (Zona pellucida protein B) [Cleaved into: Processed zona pellucida sperm-binding protein 4]	ZP4	.		Extracellular														10.1302	1	1		1	10.1302	1	1
4502203	P61204	ADP-ribosylation factor 3	ARF3	.		Golgi apparatus						10.2099	2	1										1	10.2099	2	1
4502209	P84085	ADP-ribosylation factor 5	ARF5	.		Golgi apparatus						10.1721	4	1.33333						10.1373	1	1		2	10.1547	5	1.16667
4502211	P62330	ADP-ribosylation factor 6	ARF6	.		Golgi apparatus										10.1069	1	1						1	10.1069	1	1
7021541	Q9UJY4	ADP-ribosylation factor-binding protein GGA2 (Gamma-adaptin-related protein 2) (Golgi-localized, gamma ear-containing, ARF-binding protein 2) (VHS domain and ear domain of gamma-adaptin) (Vear)	GGA2	.		Golgi apparatus										10.1536	1	1						1	10.1536	1	1
62088268	Q8IVW1	ADP-ribosylation factor-like protein 17 (ADP-ribosylation factor 7 variant)	ARL17A; ARL17B	.		Golgi apparatus						10.2186	1	1		10.2212	1	1						2	10.2199	2	1
6912502	Q9UM21	Alpha-1,3-mannosyl-glycoprotein 4-beta-N-acetylglucosaminyltransferase A (EC 2.4.1.145) (N-glycosyl-oligosaccharide-glycoprotein N-acetylglucosaminyltransferase IVa) (GlcNAc-T IVa) (GnT-IVa) (N-acetylglucosaminyltransferase IVa) (UDP-N-acetylglucosamine: alpha-1,3-D-mannoside beta-1,4-N-acetylglucosaminyltransferase IVa) [Cleaved into: Alpha-1,3-mannosyl-glycoprotein 4-beta-N-acetylglucosaminyltr…	MGAT4A	.		Golgi apparatus						10.1182	1	1										1	10.1182	1	1
4505163	Q10469	Alpha-1,6-mannosyl-glycoprotein 2-beta-N-acetylglucosaminyltransferase (EC 2.4.1.143) (Beta-1,2-N-acetylglucosaminyltransferase II) (GlcNAc-T II) (GNT-II) (Mannoside acetylglucosaminyltransferase 2) (N-glycosyl-oligosaccharide-glycoprotein N-acetylglucosaminyltransferase II)	MGAT2	.		Golgi apparatus						10.1256	1	1										1	10.1256	1	1
974734	Q16706	Alpha-mannosidase 2 (EC 3.2.1.114) (Golgi alpha-mannosidase II) (AMan II) (Man II) (Mannosidase alpha class 2A member 1) (Mannosyl-oligosaccharide 1,3-1,6-alpha-mannosidase)	MAN2A1	.		Golgi apparatus										10.1848	1	1		10.1952	1	1		2	10.19	2	1
13569938	Q9BVH7	Alpha-N-acetylgalactosaminide alpha-2,6-sialyltransferase 5 (EC 2.4.99.-) (GD1 alpha synthase) (GalNAc alpha-2,6-sialyltransferase V) (ST6GalNAc V) (ST6GalNAcV) (Sialyltransferase 7E) (SIAT7-E)	ST6GALNAC5	.		Golgi apparatus										10.1257	1	1						1	10.1257	1	1
14196445	Q96NX5	Calcium/calmodulin-dependent protein kinase type 1G (EC 2.7.11.17) (CaM kinase I gamma) (CaM kinase IG) (CaM-KI gamma) (CaMKI gamma) (CaMKIG) (CaMK-like CREB kinase III) (CLICK III)	CAMK1G	.		Golgi apparatus										10.1432	5	1.25						1	10.1432	5	1.25
197304653	O75122	CLIP-associating protein 2 (Cytoplasmic linker-associated protein 2) (Protein Orbit homolog 2) (hOrbit2)	CLASP2	.		Golgi apparatus										10.1326	1	1						1	10.1326	1	1
28373078	Q11203	CMP-N-acetylneuraminate-beta-1,4-galactoside alpha-2,3-sialyltransferase (EC 2.4.99.6) (Beta-galactoside alpha-2,3-sialyltransferase 3) (Alpha 2,3-ST 3) (Gal beta-1,3(4) GlcNAc alpha-2,3 sialyltransferase) (N-acetyllactosaminide alpha-2,3-sialyltransferase) (ST3Gal III) (ST3GalIII) (ST3N) (Sialyltransferase 6)	ST3GAL3	.		Golgi apparatus						10.1319	1	1										1	10.1319	1	1
64174737	P35670	Copper-transporting ATPase 2 (EC 3.6.3.54) (Copper pump 2) (Wilson disease-associated protein) [Cleaved into: WND/140 kDa]	ATP7B	.		Golgi apparatus														10.1483	1	1		1	10.1483	1	1
71891699	O75064	DENN domain-containing protein 4B	DENND4B	.		Golgi apparatus										10.1407	2	1						1	10.1407	2	1
30089940	Q08378	Golgin subfamily A member 3 (Golgi complex-associated protein of 170 kDa) (GCP170) (Golgin-160)	GOLGA3	.		Golgi apparatus										10.1576	1	1						1	10.1576	1	1
20521830	Q96RG2	PAS domain-containing serine/threonine-protein kinase (PAS-kinase) (PASKIN) (hPASK) (EC 2.7.11.1)	PASK	.		Golgi apparatus						10.1258	1	1										1	10.1258	1	1
2326227	P42356	Phosphatidylinositol 4-kinase alpha (PI4-kinase alpha) (PI4K-alpha) (PtdIns-4-kinase alpha) (EC 2.7.1.67)	PI4KA	.		Golgi apparatus										10.1636	1	1						1	10.1636	1	1
47077805	O75110	Probable phospholipid-transporting ATPase IIA (EC 3.6.3.1) (ATPase class II type 9A)	ATP9A	.		Golgi apparatus		Plum et al. 2016 (1000)								10.1172	1	1						1	10.1172	1	1
14211919	Q96T83	Sodium/hydrogen exchanger 7 (Na(+)/H(+) exchanger 7) (NHE-7) (Solute carrier family 9 member 7)	SLC9A7	.		Golgi apparatus										10.1482	1	1						1	10.1482	1	1
45504369	Q71RS6	Sodium/potassium/calcium exchanger 5 (Na(+)/K(+)/Ca(2+)-exchange protein 5) (Solute carrier family 24 member 5)	SLC24A5	.		Golgi apparatus						10.1484	1	1										1	10.1484	1	1
5032211	P78381	UDP-galactose translocator (Solute carrier family 35 member A2) (UDP-galactose transporter) (UDP-Gal-Tr) (UGT)	SLC35A2	.		Golgi apparatus						10.1069	1	1										1	10.1069	1	1
3004778	UPI000011421C	Ig heavy chain variable region [Homo sapiens]	N/A	.		Immunoglobulin						10.1262	1	1										1	10.1262	1	1
2345024	UPI0000115C8F	Ig heavy chain VH3 region [Homo sapiens]	N/A	.		Immunoglobulin						10.1465	1	1										1	10.1465	1	1
62871100	UPI000050B673	immunoglobulin alpha heavy chain variable region [Hom	N/A	.		Immunoglobulin														10.1403	1	1		1	10.1403	1	1
112697059	UPI0000DC2B45	immunoglobulin heavy chain variable region [Homo sa	N/A	.		Immunoglobulin						10.1043	1	1										1	10.1043	1	1
112699904	UPI0000DC30CA	immunoglobulin heavy chain variable region [Homo sa	N/A	.		Immunoglobulin										10.1124	1	1						1	10.1124	1	1
112700480	UPI0000DC31E6	immunoglobulin heavy chain variable region [Homo sa	N/A	.		Immunoglobulin										10.1255	1	1						1	10.1255	1	1
112702504	UPI0000DC34BF	immunoglobulin heavy chain variable region [Homo sa	N/A	.		Immunoglobulin										10.1316	1	1						1	10.1316	1	1
21998608	UPI000011C1FD	immunoglobulin heavy chain variable region [Homo sap	N/A	.		Immunoglobulin														10.131	1	1		1	10.131	1	1
62720571	UPI000050A466	immunoglobulin heavy chain variable region [Homo sapi	N/A	.		Immunoglobulin														10.1396	1	1		1	10.1396	1	1
70798520	UPI0000563148	immunoglobulin heavy chain variable region [Homo sapi	N/A	.		Immunoglobulin						10.1145	1	1										1	10.1145	1	1
8809998	UPI00001185FF	immunoglobulin heavy chain variable region [Homo sapie	N/A	.		Immunoglobulin						10.1388	1	1										1	10.1388	1	1
21668566	UPI000011B832	immunoglobulin heavy chain VHDJ region [Homo sapiens	N/A	.		Immunoglobulin										10.1033	1	1						1	10.1033	1	1
21669913	UPI000011BABE	immunoglobulin heavy chain VHDJ region [Homo sapiens	N/A	.		Immunoglobulin										10.1133	1	1						1	10.1133	1	1
9968442	UPI000011AC36	immunoglobulin kappa chain variable region [Homo sapi	N/A	.		Immunoglobulin						10.1457	3	1										1	10.1457	3	1
3169770	UPI000011425A	immunoglobulin kappa light chain [Homo sapiens]	N/A	.		Immunoglobulin						10.1583	1	1										1	10.1583	1	1
4566073	UPI0000116831	immunoglobulin lambda light chain [Homo sapiens]	N/A	.		Immunoglobulin						10.1564	1	1										1	10.1564	1	1
37789767	UPI0000458BD3	immunoglobulin lambda light chain variable region [Ho	N/A	.		Immunoglobulin						10.1278	1	1										1	10.1278	1	1
4761377	UPI0000117772	immunoglobulin lambda light chain variable region [Hom	N/A	.		Immunoglobulin										10.1452	1	1						1	10.1452	1	1
186196	UPI0000114991	immunoglobulin mu chain [Homo sapiens]	N/A	.		Immunoglobulin						10.1487	1	1										1	10.1487	1	1
54780380	UPI0000455CC7	immunoglobulin mu heavy chain [Homo sapiens]	N/A	.		Immunoglobulin										10.1436	1	1						1	10.1436	1	1
148717951	UPI0001574D7E	immunoglobulin mu heavy chain [Homo sapiens]	N/A	.		Immunoglobulin						10.105	1	1										1	10.105	1	1
2645890	Q8N6C5	Immunoglobulin superfamily member 1 (IgSF1) (Immunoglobulin-like domain-containing protein 1) (Inhibin-binding protein) (InhBP) (Pituitary gland-specific factor 2) (p120)	IGSF1	.		Immunoglobulin						10.15	1	1										1	10.15	1	1
51094730	P28039	Acyloxyacyl hydrolase (EC 3.1.1.77) [Cleaved into: Acyloxyacyl hydrolase small subunit; Acyloxyacyl hydrolase large subunit]	AOAH	.		Lysosome														10.1916	1	1		1	10.1916	1	1
178246	P06280	Alpha-galactosidase A (EC 3.2.1.22) (Alpha-D-galactosidase A) (Alpha-D-galactoside galactohydrolase) (Melibiase) (Agalsidase)	GLA	.		Lysosome		Plum et al. 2016 (1000)		Sleat et al. 2006		10.2171	1	1		14.1622	2	1						2	12.1897	3	1
4557781	P17050	Alpha-N-acetylgalactosaminidase (EC 3.2.1.49) (Alpha-galactosidase B)	NAGA	.		Lysosome				Sleat et al. 2006										10.133	1	1		1	10.133	1	1
194380812	B4DIP7	cDNA FLJ57114, highly similar to Niemann-Pick C1 protein	N/A	.		Lysosome										10.1425	1	1						1	10.1425	1	1
157738667	Q9BQS8	FYVE and coiled-coil domain-containing protein 1 (Zinc finger FYVE domain-containing protein 7)	FYCO1	.		Lysosome										10.105	1	1						1	10.105	1	1
31853	P17900	Ganglioside GM2 activator (Cerebroside sulfate activator protein) (GM2-AP) (Sphingolipid activator protein 3) (SAP-3) [Cleaved into: Ganglioside GM2 activator isoform short]	GM2A	.		Lysosome				Sleat et al. 2006						10.2104	1	1		10.2106	1	1		2	10.2105	2	1
33286416	Q92902	Hermansky-Pudlak syndrome 1 protein	HPS1	.		Lysosome						10.1457	1	1										1	10.1457	1	1
28071028	Q99538	Legumain (EC 3.4.22.34) (Asparaginyl endopeptidase) (Protease, cysteine 1)	LGMN	.		Lysosome				Sleat et al. 2006										10.1478	1	1		1	10.1478	1	1
1809240	P98164	Low-density lipoprotein receptor-related protein 2 (LRP-2) (Glycoprotein 330) (gp330) (Megalin)	LRP2	.		Lysosome						10.1714	1	1										1	10.1714	1	1
112380628	P11279	Lysosome-associated membrane glycoprotein 1 (LAMP-1) (Lysosome-associated membrane protein 1) (CD107 antigen-like family member A) (CD antigen CD107a)	LAMP1	.		Lysosome	Tribl et al. 2005	Plum et al. 2016 (1000)												10.2118	1	1		1	10.2118	1	1
4506549	P10153	Non-secretory ribonuclease (EC 3.1.27.5) (Eosinophil-derived neurotoxin) (RNase UpI-2) (Ribonuclease 2) (RNase 2) (Ribonuclease US)	RNASE2	.		Lysosome														10.1516	1	1		1	10.1516	1	1
4758638	P30041	Peroxiredoxin-6 (EC 1.11.1.15) (1-Cys peroxiredoxin) (1-Cys PRX) (24 kDa protein) (Acidic calcium-independent phospholipase A2) (aiPLA2) (EC 3.1.1.-) (Antioxidant protein 2) (Liver 2D page spot 40) (Non-selenium glutathione peroxidase) (NSGPx) (EC 1.11.1.9) (Red blood cells page spot 12)	PRDX6	.		Lysosome		Plum et al. 2016 (1000)								10.1854	1	1						1	10.1854	1	1
53831991	P08842	Steryl-sulfatase (EC 3.1.6.2) (Arylsulfatase C) (ASC) (Steroid sulfatase) (Steryl-sulfate sulfohydrolase)	STS	.		Lysosome										10.134	1	1						1	10.134	1	1
63025214	Q3ZAQ7	Vacuolar ATPase assembly integral membrane protein VMA21 (Myopathy with excessive autophagy protein)	VMA21	.		Lysosome														10.125	1	1		1	10.125	1	1
19913428	P21281	V-type proton ATPase subunit B, brain isoform (V-ATPase subunit B 2) (Endomembrane proton pump 58 kDa subunit) (HO57) (Vacuolar proton pump subunit B 2)	ATP6V1B2	.		Lysosome	Tribl et al. 2005	Plum et al. 2016 (1000)				10.1894	2	1										1	10.1894	2	1
7706757	Q9Y5K8	V-type proton ATPase subunit D (V-ATPase subunit D) (V-ATPase 28 kDa accessory protein) (Vacuolar proton pump subunit D)	ATP6V1D	.		Lysosome						10.1718	1	1										1	10.1718	1	1
157266326	Q04671	P protein (Melanocyte-specific transporter protein) (Pink-eyed dilution protein homolog)	OCA2	.		Melanosome						10.1435	1	1										1	10.1435	1	1
4758950	P23284	Peptidyl-prolyl cis-trans isomerase B (PPIase B) (EC 5.2.1.8) (CYP-S1) (Cyclophilin B) (Rotamase B) (S-cyclophilin) (SCYLP)	PPIB	.		Melanosome		Plum et al. 2016 (1000)				10.1108	1	1										1	10.1108	1	1
119588191	UPI0000EE3B49	ADAM metallopeptidase with thrombospondin type 1 mot	N/A	.		Membrane						10.1499	1	1										1	10.1499	1	1
4877552	Q9Y6R3	Anion exchange protein (Fragment)	NBC	.		Membrane										10.1318	1	1						1	10.1318	1	1
16306483	Q8TE54	Anion exchange transporter (Solute carrier family 26 member 7)	SLC26A7	.		Membrane						10.1322	2	1										1	10.1322	2	1
21758244	Q8N7K6	Cancer susceptibility candidate 4, isoform CRA_g (cDNA FLJ40946 fis, clone UTERU2009435)	CASC4	.		Membrane										10.1913	1	1						1	10.1913	1	1
4502969	P21964	Catechol O-methyltransferase (EC 2.1.1.6)	COMT	.		Membrane						10.1438	1	1										1	10.1438	1	1
439839	A0A0X9R4E0	CD86 antigen (CD86 antigen (CD28 antigen ligand 2, B7-2 antigen), isoform CRA_b)	CD86	.		Membrane						10.1297	1	1										1	10.1297	1	1
10436476	Q9H7Y1	cDNA FLJ14101 fis, clone MAMMA1000859	N/A	.		Membrane										10.1313	1	1						1	10.1313	1	1
194376966	B4DWI2	cDNA FLJ60925, highly similar to ATP-binding cassette transporter sub-family Cmember 11	N/A	.		Membrane										10.1322	1	1						1	10.1322	1	1
49065366	Q6FIF6	CLDN12 protein	CLDN12	.		Membrane										10.1068	1	1						1	10.1068	1	1
1362859	P32302	C-X-C chemokine receptor type 5 (CXC-R5) (CXCR-5) (Burkitt lymphoma receptor 1) (Monocyte-derived receptor 15) (MDR-15) (CD antigen CD185)	CXCR5	.		Membrane						10.1568	1	1										1	10.1568	1	1
29337230	Q13444	Disintegrin and metalloproteinase domain-containing protein 15 (ADAM 15) (EC 3.4.24.-) (Metalloprotease RGD disintegrin protein) (Metalloproteinase-like, disintegrin-like, and cysteine-rich protein 15) (MDC-15) (Metargidin)	ADAM15	.		Membrane						10.2124	1	1										1	10.2124	1	1
50845382	O43506	Disintegrin and metalloproteinase domain-containing protein 20 (ADAM 20) (EC 3.4.24.-)	ADAM20	.		Membrane										10.1318	1	1						1	10.1318	1	1
2465540	O14638	Ectonucleotide pyrophosphatase/phosphodiesterase family member 3 (E-NPP 3) (Phosphodiesterase I beta) (PD-Ibeta) (Phosphodiesterase I/nucleotide pyrophosphatase 3) (CD antigen CD203c) [Includes: Alkaline phosphodiesterase I (EC 3.1.4.1); Nucleotide pyrophosphatase (NPPase) (EC 3.6.1.9) (Nucleotide diphosphatase)]	ENPP3	.		Membrane						10.146	1	1										1	10.146	1	1
121941988	Q2WGJ9	Fer-1-like protein 6	FER1L6	.		Membrane						10.143	1	1										1	10.143	1	1
4504001	P17302	Gap junction alpha-1 protein (Connexin-43) (Cx43) (Gap junction 43 kDa heart protein)	GJA1	.		Membrane		Plum et al. 2016 (1000)				10.1946	1	1		10.1292	1	1						2	10.1619	2	1
462190	P35052	Glypican-1 [Cleaved into: Secreted glypican-1]	GPC1	.		Membrane						10.1273	1	1										1	10.1273	1	1
57157123	Q5KU20	G-protein coupled receptor	KPG_008	.		Membrane										10.1192	1	1						1	10.1192	1	1
21740279	Q9H706	GRB2-associated and regulator of MAPK protein 1 (GRB2-associated and regulator of MAPK1)	GAREM1	.		Membrane						10.1604	1	1										1	10.1604	1	1
186671	B2RA23	HCG1642166, isoform CRA_b (cDNA, FLJ94663, Homo sapiens potassium voltage-gated channel, shaker-relatedsubfamily, member 3 (KCNA3), mRNA)	N/A	.		Membrane						10.1382	1	1										1	10.1382	1	1
119574494	UPI0000EE7AD1	hCG2038204 [Homo sapiens]	N/A	.		Membrane										10.1294	1	1		10.134	1	1		2	10.1317	2	1
10719608	Q8N6P7	Interleukin-22 receptor subunit alpha-1 (IL-22 receptor subunit alpha-1) (IL-22R-alpha-1) (IL-22RA1) (Cytokine receptor class-II member 9) (Cytokine receptor family 2 member 9) (CRF2-9) (ZcytoR11)	IL22RA1	.		Membrane														10.1285	2	1		1	10.1285	2	1
4504811	P14923	Junction plakoglobin (Catenin gamma) (Desmoplakin III) (Desmoplakin-3)	JUP	.		Membrane		Plum et al. 2016 (1000)	Plum et al. 2016 (166)							10.1286	1	1						1	10.1286	1	1
5174445	O43813	LanC-like protein 1 (40 kDa erythrocyte membrane protein) (p40)	LANCL1	.		Membrane		Plum et al. 2016 (1000)				10.1482	1	1										1	10.1482	1	1
169170527	A4D1F6	Leucine-rich repeat and death domain-containing protein 1	LRRD1	.		Membrane						10.1344	1	1										1	10.1344	1	1
153791507	Q9H3W5	Leucine-rich repeat neuronal protein 3 (Neuronal leucine-rich repeat protein 3) (NLRR-3)	LRRN3	.		Membrane										10.1949	1	1						1	10.1949	1	1
440855	P29376	Leukocyte tyrosine kinase receptor (EC 2.7.10.1) (Protein tyrosine kinase 1)	LTK	.		Membrane														10.22	1	1		1	10.22	1	1
32189362	O75145	Liprin-alpha-3 (Protein tyrosine phosphatase receptor type f polypeptide-interacting protein alpha-3) (PTPRF-interacting protein alpha-3)	PPFIA3	.		Membrane						10.1226	1	1										1	10.1226	1	1
14017867	Q9HD20	Manganese-transporting ATPase 13A1 (EC 3.6.3.-)	ATP13A1	.		Membrane						10.1268	1	1										1	10.1268	1	1
51095079	O00222	Metabotropic glutamate receptor 8 (mGluR8)	GRM8	.		Membrane										10.1599	1	1						1	10.1599	1	1
38348384	Q8NAN2	Mitoguardin 1 (Protein FAM73A)	MIGA1	.		Membrane										10.1306	1	1						1	10.1306	1	1
7387892	O95255	Multidrug resistance-associated protein 6 (ATP-binding cassette sub-family C member 6) (Anthracycline resistance-associated protein) (Multi-specific organic anion transporter E) (MOAT-E)	ABCC6	.		Membrane										10.1273	1	1						1	10.1273	1	1
78191535	Q308M1	Myeloproliferative leukemia virus oncogene	N/A	.		Membrane						10.1103	1	1										1	10.1103	1	1
51476394	Q68DN3	Neuropilin	DKFZp781F1414	.		Membrane						10.1817	1	1										1	10.1817	1	1
21314632	P43007	Neutral amino acid transporter A (Alanine/serine/cysteine/threonine transporter 1) (ASCT-1) (SATT) (Solute carrier family 1 member 4)	SLC1A4	.		Membrane		Plum et al. 2016 (1000)				10.1114	1	1										1	10.1114	1	1
43918524	Q8NGL3	Olfactory receptor 5D14 (Olfactory receptor OR11-141) (Olfactory receptor OR11-150)	OR5D14	.		Membrane										10.1014	1	1						1	10.1014	1	1
4505977	O43688	Phospholipid phosphatase 2 (EC 3.1.3.4) (Lipid phosphate phosphohydrolase 2) (PAP2-gamma) (PAP2-G) (Phosphatidate phosphohydrolase type 2c) (Phosphatidic acid phosphatase 2c) (PAP-2c) (PAP2c)	PLPP2	.		Membrane										10.1115	1	1						1	10.1115	1	1
19923084	Q8TDX9	Polycystic kidney disease protein 1-like 1 (PC1-like 1 protein) (Polycystin-1L1)	PKD1L1	.		Membrane										10.1301	1	1						1	10.1301	1	1
24497462	Q03721	Potassium voltage-gated channel subfamily C member 4 (KSHIIIC) (Voltage-gated potassium channel subunit Kv3.4)	KCNC4	.		Membrane						10.1007	1	1										1	10.1007	1	1
4885407	Q9Y3Q4	Potassium/sodium hyperpolarization-activated cyclic nucleotide-gated channel 4	HCN4	.		Membrane						10.1528	1	1										1	10.1528	1	1
62632750	Q9Y2G3	Probable phospholipid-transporting ATPase IF (EC 3.6.3.1) (ATPase IR) (ATPase class VI type 11B) (P4-ATPase flippase complex alpha subunit ATP11B)	ATP11B	.		Membrane										10.1321	1	1						1	10.1321	1	1
78174317	Q3B7T3	Protein BEAN1 (Brain-expressed protein associating with Nedd4 homolog) (BEAN)	BEAN1	.		Membrane														10.125	1	1		1	10.125	1	1
7959315	Q8TCG1	Protein CIP2A (Cancerous inhibitor of PP2A) (p90 autoantigen)	KIAA1524	.		Membrane										10.2039	1	1						1	10.2039	1	1
193211616	Q9BPW8	Protein NipSnap homolog 1 (NipSnap1)	NIPSNAP1	.		Membrane	Tribl et al. 2005	Plum et al. 2016 (1000)												10.1979	1	1		1	10.1979	1	1
21758574	Q8WVF1	Protein OSCP1 (hOSCP1) (Organic solute transport protein 1) (Oxidored-nitro domain-containing protein 1)	OSCP1	.		Membrane										10.1145	1	1						1	10.1145	1	1
7959295	Q58EX2	Protein sidekick-2	SDK2	.		Membrane						10.1275	1	1										1	10.1275	1	1
27735256	P53992	Protein transport protein Sec24C (SEC24-related protein C)	SEC24C	.		Membrane						10.1157	1	1										1	10.1157	1	1
5262588	Q9NQW1	Protein transport protein Sec31B (SEC31-like protein 2) (SEC31-related protein B) (SEC31B-1)	SEC31B	.		Membrane														10.1912	1	1		1	10.1912	1	1
7706095	Q9NYN1	Ras-like protein family member 12 (Ras-like protein Ris)	RASL12	.		Membrane														10.1555	1	1		1	10.1555	1	1
312142	Q86VB7	Scavenger receptor cysteine-rich type 1 protein M130 (Hemoglobin scavenger receptor) (CD antigen CD163) [Cleaved into: Soluble CD163 (sCD163)]	CD163	.		Membrane										10.1464	1	1						1	10.1464	1	1
37182802	Q9C0C4	Semaphorin-4C	SEMA4C	.		Membrane						10.1331	1	1										1	10.1331	1	1
119220554	Q9NUV7	Serine palmitoyltransferase 3 (EC 2.3.1.50) (Long chain base biosynthesis protein 2b) (LCB2b) (Long chain base biosynthesis protein 3) (LCB 3) (Serine-palmitoyl-CoA transferase 3) (SPT 3)	SPTLC3	.		Membrane														10.1398	1	1		1	10.1398	1	1
21928452	Q8NH25	Seven transmembrane helix receptor	N/A	.		Membrane										10.1316	1	1						1	10.1316	1	1
25009265	Q96RL6	Sialic acid-binding Ig-like lectin 11 (Sialic acid-binding lectin 11) (Siglec-11)	SIGLEC11	.		Membrane						10.1681	2	1										1	10.1681	2	1
33187717	Q9NSD5	Sodium- and chloride-dependent GABA transporter 2 (GAT-2) (Solute carrier family 6 member 13)	SLC6A13	.		Membrane										10.1267	1	1						1	10.1267	1	1
15072487	Q14524	Sodium channel protein type 5 subunit alpha (HH1) (Sodium channel protein cardiac muscle subunit alpha) (Sodium channel protein type V subunit alpha) (Voltage-gated sodium channel subunit alpha Nav1.5)	SCN5A	.		Membrane						10.1744	1	1		10.1078	1	1						2	10.1411	2	1
4321647	Q9UQD0	Sodium channel protein type 8 subunit alpha (Sodium channel protein type VIII subunit alpha) (Voltage-gated sodium channel subunit alpha Nav1.6)	SCN8A	.		Membrane										10.1675	1	1						1	10.1675	1	1
71051572	Q4G0N8	Sodium/hydrogen exchanger 10 (Na(+)/H(+) exchanger 10) (NHE-10) (Solute carrier family 9 member 10) (Solute carrier family 9 member C1) (Sperm-specific Na(+)/H(+) exchanger) (sNHE)	SLC9C1	.		Membrane														10.2091	1	1		1	10.2091	1	1
4502277	P05026	Sodium/potassium-transporting ATPase subunit beta-1 (Sodium/potassium-dependent ATPase subunit beta-1)	ATP1B1	.		Membrane		Plum et al. 2016 (1000)				10.105	2	1										1	10.105	2	1
13540547	O95528	Solute carrier family 2, facilitated glucose transporter member 10 (Glucose transporter type 10) (GLUT-10)	SLC2A10	.		Membrane										10.1151	1	1						1	10.1151	1	1
94721257	Q9BXS9	Solute carrier family 26 member 6 (Anion exchange transporter) (Pendrin-like protein 1) (Pendrin-L1)	SLC26A6	.		Membrane						10.1435	1	1										1	10.1435	1	1
22748975	Q8N808	Solute carrier family 35 member G3 (Acyl-malonyl-condensing enzyme 1) (Transmembrane protein 21A)	SLC35G3	.		Membrane						10.1341	1	1										1	10.1341	1	1
119585453	UPI0000EE2BF4	solute carrier family 38, member 3, isoform CRA_a [H	N/A	.		Membrane														10.1539	1	1		1	10.1539	1	1
34785527	Q6PEX7	Testis-expressed protein 38 (ATPAF1 antisense RNA 1) (ATPAF1 antisense gene protein 1)	TEX38	.		Membrane						10.1054	1	1										1	10.1054	1	1
4507541	O43657	Tetraspanin-6 (Tspan-6) (A15 homolog) (Putative NF-kappa-B-activating protein 321) (T245 protein) (Tetraspanin TM4-D) (Transmembrane 4 superfamily member 6)	TSPAN6	.		Membrane										10.1727	1	1						1	10.1727	1	1
21389589	Q7Z404	Transmembrane channel-like protein 4	TMC4	.		Membrane						10.1379	1	1										1	10.1379	1	1
4505039	P36941	Tumor necrosis factor receptor superfamily member 3 (Lymphotoxin-beta receptor) (Tumor necrosis factor C receptor) (Tumor necrosis factor receptor 2-related protein) (Tumor necrosis factor receptor type III) (TNF-RIII) (TNFR-III)	LTBR	.		Membrane						10.1314	1	1										1	10.1314	1	1
6807915	Q2LD37	Uncharacterized protein KIAA1109 (Fragile site-associated protein)	KIAA1109	.		Membrane						10.1383	1	1		10.1226	1	1						2	10.1305	2	1
5732618	B2RTY4	Unconventional myosin-IXa (Unconventional myosin-9a)	MYO9A	.		Membrane						16.1962	1	1										1	16.1962	1	1
388522	P35916	Vascular endothelial growth factor receptor 3 (VEGFR-3) (EC 2.7.10.1) (Fms-like tyrosine kinase 4) (FLT-4) (Tyrosine-protein kinase receptor FLT4)	FLT4	.		Membrane										10.1859	1	1						1	10.1859	1	1
18379346	Q9UPU3	VPS10 domain-containing receptor SorCS3	SORCS3	.		Membrane						10.1438	1	1										1	10.1438	1	1
4504523	P61604	10 kDa heat shock protein, mitochondrial (Hsp10) (10 kDa chaperonin) (Chaperonin 10) (CPN10) (Early-pregnancy factor) (EPF)	HSPE1	.		Mitochondrion		Plum et al. 2016 (1000)								10.1867	1	1						1	10.1867	1	1
19911070	Q8TAF6	Acyl-CoA synthetase 4	FACL4	.		Mitochondrion						10.1628	1	1										1	10.1628	1	1
28606	P05091	Aldehyde dehydrogenase, mitochondrial (EC 1.2.1.3) (ALDH class 2) (ALDH-E2) (ALDHI)	ALDH2	.		Mitochondrion		Plum et al. 2016 (1000)				10.132	2	1										1	10.132	2	1
4502297	P30049	ATP synthase subunit delta, mitochondrial (F-ATPase delta subunit)	ATP5D	.		Mitochondrion		Plum et al. 2016 (1000)				10.1914	2	1										1	10.1914	2	1
4502303	P48047	ATP synthase subunit O, mitochondrial (Oligomycin sensitivity conferral protein) (OSCP)	ATP5O	.		Mitochondrion		Plum et al. 2016 (1000)	Plum et al. 2016 (166)											10.1824	2	1		1	10.1824	2	1
7705927	Q9UII2	ATPase inhibitor, mitochondrial (Inhibitor of F(1)F(o)-ATPase) (IF(1)) (IF1)	ATPIF1	.		Mitochondrion		Plum et al. 2016 (1000)								10.136	3	1						1	10.136	3	1
7242140	O76031	ATP-dependent Clp protease ATP-binding subunit clpX-like, mitochondrial	CLPX	.		Mitochondrion						10.1528	1	1										1	10.1528	1	1
20139283	Q9UL16	Cilia- and flagella-associated protein 45 (Coiled-coil domain-containing protein 19) (Nasopharyngeal epithelium-specific protein 1)	CFAP45	.		Mitochondrion										10.1505	1	1						1	10.1505	1	1
4502491	Q07021	Complement component 1 Q subcomponent-binding protein, mitochondrial (ASF/SF2-associated protein p32) (Glycoprotein gC1qBP) (C1qBP) (Hyaluronan-binding protein 1) (Mitochondrial matrix protein p32) (gC1q-R protein) (p33)	C1QBP	.		Mitochondrion		Plum et al. 2016 (1000)		Sleat et al. 2006 (a)						10.1951	1	1						1	10.1951	1	1
50592988	P22695	Cytochrome b-c1 complex subunit 2, mitochondrial (Complex III subunit 2) (Core protein II) (Ubiquinol-cytochrome-c reductase complex core protein 2)	UQCRC2	.		Mitochondrion		Plum et al. 2016 (1000)	Plum et al. 2016 (166)			10.1394	1	1										1	10.1394	1	1
17017988	P10606	Cytochrome c oxidase subunit 5B, mitochondrial (Cytochrome c oxidase polypeptide Vb)	COX5B	.		Mitochondrion		Plum et al. 2016 (1000)				10.1184	1	1										1	10.1184	1	1
31815	P49448	Glutamate dehydrogenase 2, mitochondrial (GDH 2) (EC 1.4.1.3)	GLUD2	.		Mitochondrion						10.1439	2	1		10.1993	1	1						2	10.1716	3	1
93278663	P00390	Glutathione reductase, mitochondrial (GR) (GRase) (EC 1.8.1.7)	GSR	.		Mitochondrion		Plum et al. 2016 (1000)								10.1626	1	1						1	10.1626	1	1
30268347	Q86T70	Glycerol-3-phosphate acyltransferase 1, mitochondrial (EC 2.3.1.15)	DKFZp451B1115	.		Mitochondrion						14.1341	1	1										1	14.1341	1	1
133922590	Q8IWW8	Hydroxyacid-oxoacid transhydrogenase, mitochondrial (HOT) (EC 1.1.99.24) (Alcohol dehydrogenase iron-containing protein 1) (ADHFe1) (Fe-containing alcohol dehydrogenase)	ADHFE1	.		Mitochondrion						10.1497	1	1										1	10.1497	1	1
872121	P48735	Isocitrate dehydrogenase [NADP], mitochondrial (IDH) (EC 1.1.1.42) (ICD-M) (IDP) (NADP(+)-specific ICDH) (Oxalosuccinate decarboxylase)	IDH2	.		Mitochondrion		Plum et al. 2016 (1000)								10.1393	1	1						1	10.1393	1	1
27477045	Q8IVS2	Malonyl-CoA-acyl carrier protein transacylase, mitochondrial (MCT) (EC 2.3.1.39) (Mitochondrial malonyl CoA:ACP acyltransferase) (Mitochondrial malonyltransferase) ([Acyl-carrier-protein] malonyltransferase)	MCAT	.		Mitochondrion						10.1223	1	1										1	10.1223	1	1
20149598	Q9UBX3	Mitochondrial dicarboxylate carrier (Solute carrier family 25 member 10)	SLC25A10	.		Mitochondrion										10.1201	1	1						1	10.1201	1	1
4758768	O95299	NADH dehydrogenase [ubiquinone] 1 alpha subcomplex subunit 10, mitochondrial (Complex I-42kD) (CI-42kD) (NADH-ubiquinone oxidoreductase 42 kDa subunit)	NDUFA10	.		Mitochondrion		Plum et al. 2016 (1000)												10.1689	1	1		1	10.1689	1	1
47778923	Q6BCY4	NADH-cytochrome b5 reductase 2 (b5R.2) (EC 1.6.2.2)	CYB5R2	.		Mitochondrion						10.1362	1	1										1	10.1362	1	1
71012422	Q4GNE2	NADH-ubiquinone oxidoreductase chain 4L (EC 1.6.5.3)	NADH4L	.		Mitochondrion														10.1308	1	1		1	10.1308	1	1
71013702	Q4GEN5	NADH-ubiquinone oxidoreductase chain 5 (EC 1.6.5.3)	NADH5	.		Mitochondrion						10.135	1	1		10.1394	1	1						2	10.1372	2	1
167783666	B4YCP0	NADH-ubiquinone oxidoreductase chain 5 (EC 1.6.5.3)	ND5	.		Mitochondrion														10.1487	1	1		1	10.1487	1	1
194375606	P22570	NADPH:adrenodoxin oxidoreductase, mitochondrial (AR) (Adrenodoxin reductase) (EC 1.18.1.6) (Ferredoxin--NADP(+) reductase) (Ferredoxin reductase)	FDXR	.		Mitochondrion										10.1476	1	1						1	10.1476	1	1
190341060	Q96FC7	Phytanoyl-CoA hydroxylase-interacting protein-like	PHYHIPL	.		Mitochondrion		Plum et al. 2016 (1000)				10.129	1	1										1	10.129	1	1
22748627	Q9H3J6	Probable peptide chain release factor C12orf65, mitochondrial	C12orf65	.		Mitochondrion						10.1131	1	1										1	10.1131	1	1
14165272	Q9BXM7	Serine/threonine-protein kinase PINK1, mitochondrial (EC 2.7.11.1) (BRPK) (PTEN-induced putative kinase protein 1)	PINK1	.		Mitochondrion										10.1469	1	1						1	10.1469	1	1
23618867	Q9H9B4	Sideroflexin-1 (Tricarboxylate carrier protein) (TCC)	SFXN1	.		Mitochondrion		Plum et al. 2016 (1000)	Plum et al. 2016 (166)			10.1557	4	1.33333										1	10.1557	4	1.33333
24234688	P38646	Stress-70 protein, mitochondrial (75 kDa glucose-regulated protein) (GRP-75) (Heat shock 70 kDa protein 9) (Mortalin) (MOT) (Peptide-binding protein 74) (PBP74)	HSPA9	.		Mitochondrion		Plum et al. 2016 (1000)				10.1272	1	1										1	10.1272	1	1
1170499	P46199	Translation initiation factor IF-2, mitochondrial (IF-2(Mt)) (IF-2Mt) (IF2(mt))	MTIF2	.		Mitochondrion										10.1859	1	1						1	10.1859	1	1
862457	P40939	Trifunctional enzyme subunit alpha, mitochondrial (78 kDa gastrin-binding protein) (TP-alpha) [Includes: Long-chain enoyl-CoA hydratase (EC 4.2.1.17); Long chain 3-hydroxyacyl-CoA dehydrogenase (EC 1.1.1.211)]	HADHA	.		Mitochondrion		Plum et al. 2016 (1000)								10.1607	1	1						1	10.1607	1	1
4507879	P21796	Voltage-dependent anion-selective channel protein 1 (VDAC-1) (hVDAC1) (Outer mitochondrial membrane protein porin 1) (Plasmalemmal porin) (Porin 31HL) (Porin 31HM)	VDAC1	.		Mitochondrion	Tribl et al. 2005	Plum et al. 2016 (1000)				10.1446	1	1										1	10.1446	1	1
50262342	Q6E433	Activated RNA polymerase II transcription cofactor 4 (Fragment)	N/A	.		Nucleus						10.1288	1	1										1	10.1288	1	1
7019319	Q9ULW3	Activator of basal transcription 1 (hABT1) (Basal transcriptional activator)	ABT1	.		Nucleus						10.1531	1	1										1	10.1531	1	1
154813201	Q15699	ALX homeobox protein 1 (Cartilage homeoprotein 1) (CART-1)	ALX1	.		Nucleus										10.2008	1	1						1	10.2008	1	1
2094739	O00327	Aryl hydrocarbon receptor nuclear translocator-like protein 1 (Basic-helix-loop-helix-PAS protein MOP3) (Brain and muscle ARNT-like 1) (Class E basic helix-loop-helix protein 5) (bHLHe5) (Member of PAS protein 3) (PAS domain-containing protein 3) (bHLH-PAS protein JAP3)	ARNTL	.		Nucleus						10.1362	1	1		10.1504	1	1						2	10.1433	2	1
45446743	Q86XP3	ATP-dependent RNA helicase DDX42 (EC 3.6.4.13) (DEAD box protein 42) (RNA helicase-like protein) (RHELP) (RNA helicase-related protein) (RNAHP) (SF3b DEAD box protein) (Splicing factor 3B-associated 125 kDa protein) (SF3b125)	DDX42	.		Nucleus										10.1536	1	1						1	10.1536	1	1
6599196	Q4LE39	AT-rich interactive domain-containing protein 4B (ARID domain-containing protein 4B) (180 kDa Sin3-associated polypeptide) (Sin3-associated polypeptide p180) (Breast cancer-associated antigen BRCAA1) (Histone deacetylase complex subunit SAP180) (Retinoblastoma-binding protein 1-like 1)	ARID4B	.		Nucleus										10.2066	1	1						1	10.2066	1	1
47078224	Q03989	AT-rich interactive domain-containing protein 5A (ARID domain-containing protein 5A) (Modulator recognition factor 1) (MRF-1)	ARID5A	.		Nucleus										10.1192	1	1						1	10.1192	1	1
6456033	Q9UL32	Bcl-2 related ovarian killer	BOK	.		Nucleus										10.1229	1	1						1	10.1229	1	1
20521884	Q8NFC6	Biorientation of chromosomes in cell division protein 1-like 1	BOD1L1	.		Nucleus										10.164	1	1						1	10.164	1	1
6552299	P38398	Breast cancer type 1 susceptibility protein (EC 2.3.2.27) (RING finger protein 53) (RING-type E3 ubiquitin transferase BRCA1)	BRCA1	.		Nucleus										10.1535	1	1						1	10.1535	1	1
2315186	P51587	Breast cancer type 2 susceptibility protein (Fanconi anemia group D1 protein)	BRCA2	.		Nucleus						10.1527	1	1										1	10.1527	1	1
6912288	Q9UKL3	CASP8-associated protein 2 (FLICE-associated huge protein)	CASP8AP2	.		Nucleus										10.1342	1	1						1	10.1342	1	1
18676893	Q8TEA2	cDNA FLJ23741 fis, clone HEP15377	N/A	.		Nucleus						10.127	1	1										1	10.127	1	1
21752231	Q8N9Y7	cDNA FLJ36058 fis, clone TESTI2018476, weakly similar to ZINC FINGER PROTEIN 29	N/A	.		Nucleus										10.1262	1	1						1	10.1262	1	1
13129022	Q9NSP4	Centromere protein M (CENP-M) (Interphase centromere complex protein 39) (Proliferation-associated nuclear element protein 1)	CENPM	.		Nucleus										10.1711	1	1						1	10.1711	1	1
10436199	Q9ULV3	Cip1-interacting zinc finger protein (CDKN1A-interacting zinc finger protein 1) (Nuclear protein NP94) (Zinc finger protein 356)	CIZ1	.		Nucleus										11.1458	2	1						1	11.1458	2	1
21735569	Q9HAW4	Claspin (hClaspin)	CLSPN	.		Nucleus										10.168	1	1						1	10.168	1	1
22748877	Q8NFJ8	Class E basic helix-loop-helix protein 22 (bHLHe22) (Class B basic helix-loop-helix protein 5) (bHLHb5) (Trinucleotide repeat-containing gene 20 protein)	BHLHE22	.		Nucleus						10.1328	1	1										1	10.1328	1	1
12330993	Q6P9F0	Coiled-coil domain-containing protein 62 (Protein TSP-NY) (Protein aaa)	CCDC62	.		Nucleus						10.1285	1	1										1	10.1285	1	1
73620749	Q6PJP8	DNA cross-link repair 1A protein (SNM1 homolog A) (hSNM1) (hSNM1A)	DCLRE1A	.		Nucleus										10.152	1	1						1	10.152	1	1
15146354	P07992	DNA excision repair protein ERCC-1	ERCC1	.		Nucleus										10.1104	1	1						1	10.1104	1	1
106507301	P09884	DNA polymerase alpha catalytic subunit (EC 2.7.7.7) (DNA polymerase alpha catalytic subunit p180)	POLA1	.		Nucleus										10.16	1	1						1	10.16	1	1
28375587	O15315	DNA repair protein RAD51 homolog 2 (R51H2) (RAD51 homolog B) (Rad51B) (RAD51-like protein 1)	RAD51B	.		Nucleus										10.1323	1	1						1	10.1323	1	1
1232077	P49736	DNA replication licensing factor MCM2 (EC 3.6.4.12) (Minichromosome maintenance protein 2 homolog) (Nuclear protein BM28)	MCM2	.		Nucleus										10.1498	1	1						1	10.1498	1	1
121946796	Q2KHR2	DNA-binding protein RFX7 (Regulatory factor X 7) (Regulatory factor X domain-containing protein 2)	RFX7	.		Nucleus										10.1258	1	1						1	10.1258	1	1
71891755	O95071	E3 ubiquitin-protein ligase UBR5 (EC 6.3.2.-) (E3 ubiquitin-protein ligase, HECT domain-containing 1) (Hyperplastic discs protein homolog) (hHYD) (Progestin-induced protein)	UBR5	.		Nucleus										10.1399	1	1						1	10.1399	1	1
4557553	P50402	Emerin	EMD	.		Nucleus						10.1479	1	1										1	10.1479	1	1
41872448	P28324	ETS domain-containing protein Elk-4 (Serum response factor accessory protein 1) (SAP-1) (SRF accessory protein 1)	ELK4	.		Nucleus						10.1207	1	1										1	10.1207	1	1
21753501	Q8N9H8	Exonuclease mut-7 homolog (EC 3.1.-.-) (Exonuclease 3'-5' domain-containing protein 3)	EXD3	.		Nucleus										10.115	1	1						1	10.115	1	1
2230888	O15360	Fanconi anemia group A protein (Protein FACA)	FANCA	.		Nucleus						10.1488	2	1										1	10.1488	2	1
28839601	Q9Y2M0	Fanconi-associated nuclease 1 (EC 3.1.21.-) (EC 3.1.4.1) (FANCD2/FANCI-associated nuclease 1) (hFAN1) (Myotubularin-related protein 15)	FAN1	.		Nucleus														10.1085	1	1		1	10.1085	1	1
37537802	Q8N3Y1	F-box/WD repeat-containing protein 8 (F-box and WD-40 domain-containing protein 8) (F-box only protein 29)	FBXW8	.		Nucleus										10.1292	1	1						1	10.1292	1	1
21748606	Q8NF22	FLJ00380 protein (Fragment)	FLJ00380	.		Nucleus										10.1344	1	1						1	10.1344	1	1
82546824	P85037	Forkhead box protein K1 (Myocyte nuclear factor) (MNF)	FOXK1	.		Nucleus														10.1283	1	1		1	10.1283	1	1
12644525	P57678	Gem-associated protein 4 (Gemin-4) (Component of gems 4) (p97)	GEMIN4	.		Nucleus														10.1766	1	1		1	10.1766	1	1
169881252	P78347	General transcription factor II-I (GTFII-I) (TFII-I) (Bruton tyrosine kinase-associated protein 135) (BAP-135) (BTK-associated protein 135) (SRF-Phox1-interacting protein) (SPIN) (Williams-Beuren syndrome chromosomal region 6 protein)	GTF2I	.		Nucleus						16.1785	1	1										1	16.1785	1	1
2662381	Q1L838	GTBP-ALT	GTBP	.		Nucleus										10.139	1	1						1	10.139	1	1
32356	P14866	Heterogeneous nuclear ribonucleoprotein L (hnRNP L)	HNRNPL	.		Nucleus		Plum et al. 2016 (1000)												10.1369	1	1		1	10.1369	1	1
14141152	P52272	Heterogeneous nuclear ribonucleoprotein M (hnRNP M)	HNRNPM	.		Nucleus						10.185	2	1										1	10.185	2	1
40805843	Q92831	Histone acetyltransferase KAT2B (EC 2.3.1.48) (Histone acetyltransferase PCAF) (Histone acetylase PCAF) (Lysine acetyltransferase 2B) (P300/CBP-associated factor) (P/CAF)	KAT2B	.		Nucleus														10.1642	1	1		1	10.1642	1	1
4885377	P16402	Histone H1.3 (Histone H1c) (Histone H1s-2)	HIST1H1D	.		Nucleus						10.1374	1	1						10.2139	1	1		2	10.1756	2	1
4885381	P16401	Histone H1.5 (Histone H1a) (Histone H1b) (Histone H1s-3)	HIST1H1B	.		Nucleus						10.1297	1	1										1	10.1297	1	1
4504255	P0C0S5	Histone H2A.Z (H2A/z)	H2AFZ	.		Nucleus						10.1419	1	1										1	10.1419	1	1
4504301	P62805	Histone H4	HIST1H4A; HIST1H4B; HIST1H4C; HIST1H4D; HIST1H4E; HIST1H4F; HIST1H4H; HIST1H4I; HIST1H4J; HIST1H4K; HIST1H4L; HIST2H4A; HIST2H4B; HIST4H4	.		Nucleus		Plum et al. 2016 (1000)								10.1519	1	1						1	10.1519	1	1
19913348	O96028	Histone-lysine N-methyltransferase NSD2	NSD2	.		Nucleus						10.1447	1	1										1	10.1447	1	1
210032580	Q9UPS6	Histone-lysine N-methyltransferase SETD1B (EC 2.1.1.43) (Lysine N-methyltransferase 2G) (SET domain-containing protein 1B) (hSET1B)	SETD1B	.		Nucleus						10.2057	1	1										1	10.2057	1	1
20521978	Q9BYW2	Histone-lysine N-methyltransferase SETD2 (EC 2.1.1.43) (HIF-1) (Huntingtin yeast partner B) (Huntingtin-interacting protein 1) (HIP-1) (Huntingtin-interacting protein B) (Lysine N-methyltransferase 3A) (SET domain-containing protein 2) (hSET2) (p231HBP)	SETD2	.		Nucleus						10.1294	2	1										1	10.1294	2	1
11493712	Q9H2Z4	Homeobox protein Nkx-2.4 (Homeobox protein NK-2 homolog D)	NKX2-4	.		Nucleus										10.1056	1	1						1	10.1056	1	1
49256587	A0A0C4DG38	Inhibitor of growth protein 3	ING3	.		Nucleus						10.1422	1	1										1	10.1422	1	1
21956641	Q96A47	Insulin gene enhancer protein ISL-2 (Islet-2)	ISL2	.		Nucleus						10.1198	1	1										1	10.1198	1	1
31874666	Q75QN2	Integrator complex subunit 8 (Int8) (Protein kaonashi-1)	INTS8	.		Nucleus						10.1464	1	1										1	10.1464	1	1
38372909	Q7LBC6	Lysine-specific demethylase 3B (EC 1.14.11.-) (JmjC domain-containing histone demethylation protein 2B) (Jumonji domain-containing protein 1B) (Nuclear protein 5qNCA)	KDM3B	.		Nucleus						10.1825	1	1										1	10.1825	1	1
21739822	O75151	Lysine-specific demethylase PHF2 (EC 1.14.11.-) (GRC5) (PHD finger protein 2)	PHF2	.		Nucleus						10.1449	1	1										1	10.1449	1	1
45267839	Q8N344	Mesoderm induction early response protein 2 (Mi-er2)	MIER2	.		Nucleus						10.1397	1	1										1	10.1397	1	1
4826830	P51608	Methyl-CpG-binding protein 2 (MeCp-2 protein) (MeCp2)	MECP2	.		Nucleus						10.1357	1	1										1	10.1357	1	1
29893564	Q96EZ8	Microspherule protein 1 (58 kDa microspherule protein) (Cell cycle-regulated factor p78) (INO80 complex subunit J) (MCRS2)	MCRS1	.		Nucleus						10.1615	1	1										1	10.1615	1	1
158514342	A8W2J3	MutL-like 1 protein (Fragment)	MLH1	.		Nucleus										10.1399	1	1						1	10.1399	1	1
4885487	Q15773	Myeloid leukemia factor 2 (Myelodysplasia-myeloid leukemia factor 2)	MLF2	.		Nucleus						10.1344	4	1.33333										1	10.1344	4	1.33333
40788302	O75113	NEDD4-binding protein 1 (N4BP1)	N4BP1	.		Nucleus						10.1308	1	1										1	10.1308	1	1
11275978	Q04721	Neurogenic locus notch homolog protein 2 (Notch 2) (hN2) [Cleaved into: Notch 2 extracellular truncation (N2ECD); Notch 2 intracellular domain (N2ICD)]	NOTCH2	.		Nucleus						10.1394	1	1										1	10.1394	1	1
111038128	Q8NEJ9	Neuroguidin (Centromere accumulated nuclear protein 1) (CANu1) (EIF4E-binding protein)	NGDN	.		Nucleus										10.1817	1	1						1	10.1817	1	1
21205860	Q8NI38	NF-kappa-B inhibitor delta (I-kappa-B-delta) (IkB-delta) (IkappaBdelta) (IkappaBNS) (T-cell activation NFKB-like protein) (TA-NFKBH)	NFKBID	.		Nucleus						10.1276	1	1										1	10.1276	1	1
41281709	Q8NI38	NF-kappa-B inhibitor delta (I-kappa-B-delta) (IkB-delta) (IkappaBdelta) (IkappaBNS) (T-cell activation NFKB-like protein) (TA-NFKBH)	NFKBID	.		Nucleus						10.1264	1	1										1	10.1264	1	1
4760549	Q6KC79	Nipped-B-like protein (Delangin) (SCC2 homolog)	NIPBL	.		Nucleus						10.1351	1	1										1	10.1351	1	1
27886563	Q14934	Nuclear factor of activated T-cells, cytoplasmic 4 (NF-ATc4) (NFATc4) (T-cell transcription factor NFAT3) (NF-AT3)	NFATC4	.		Nucleus						12.1358	1	1										1	12.1358	1	1
6470129	Q14686	Nuclear receptor coactivator 6 (Activating signal cointegrator 2) (ASC-2) (Amplified in breast cancer protein 3) (Cancer-amplified transcriptional coactivator ASC-2) (Nuclear receptor coactivator RAP250) (NRC RAP250) (Nuclear receptor-activating protein, 250 kDa) (Peroxisome proliferator-activated receptor-interacting protein) (PPAR-interacting protein) (PRIP) (Thyroid hormone receptor-binding pr…	NCOA6	.		Nucleus										10.1531	1	1						1	10.1531	1	1
5453822	P43354	Nuclear receptor subfamily 4 group A member 2 (Immediate-early response protein NOT) (Orphan nuclear receptor NURR1) (Transcriptionally-inducible nuclear receptor)	NR4A2	.		Nucleus						10.126	1	1										1	10.126	1	1
171460958	Q9BSC4	Nucleolar protein 10	NOL10	.		Nucleus										10.1337	1	1						1	10.1337	1	1
55956788	P19338	Nucleolin (Protein C23)	NCL	.		Nucleus		Plum et al. 2016 (1000)	Plum et al. 2016 (166)			10.1335	2	1										1	10.1335	2	1
18958237	Q9GZU2	Paternally-expressed gene 3 protein (Zinc finger and SCAN domain-containing protein 24)	PEG3	.		Nucleus						10.1749	1	1										1	10.1749	1	1
45439316	Q9UNP9	Peptidyl-prolyl cis-trans isomerase E (PPIase E) (EC 5.2.1.8) (Cyclophilin E) (Cyclophilin-33) (Rotamase E)	PPIE	.		Nucleus														10.1551	1	1		1	10.1551	1	1
66347388	Q4VXJ0	Phosphodiesterase 7B (Fragment)	N/A	.		Nucleus						10.1557	2	1										1	10.1557	2	1
6331213	Q460N5	Poly [ADP-ribose] polymerase 14 (PARP-14) (EC 2.4.2.30) (ADP-ribosyltransferase diphtheria toxin-like 8) (ARTD8) (B aggressive lymphoma protein 2)	PARP14	.		Nucleus						14.1942	1	1		10.2364	1	1						2	12.2153	2	1
114595419	UPI000000D917	PREDICTED: similar to kappaB DNA binding protei	N/A	.		Nucleus						10.1218	2	1		16.1307	1	1						2	13.1263	3	1
74762733	Q9H2U1	Probable ATP-dependent RNA helicase DHX36 (EC 3.6.4.13) (DEAH box protein 36) (MLE-like protein 1) (RNA helicase associated with AU-rich element ARE)	DHX36	.		Nucleus						10.1307	1	1										1	10.1307	1	1
31874607	Q7Z333	Probable helicase senataxin (EC 3.6.4.-) (Amyotrophic lateral sclerosis 4 protein) (SEN1 homolog) (Senataxin)	SETX	.		Nucleus						10.1327	1	1										1	10.1327	1	1
415819	P46013	Proliferation marker protein Ki-67 (Antigen identified by monoclonal antibody Ki-67) (Antigen KI-67) (Antigen Ki67)	MKI67	.		Nucleus										10.1266	1	1						1	10.1266	1	1
14794910	Q96RK0	Protein capicua homolog	CIC	.		Nucleus						10.1376	1	1										1	10.1376	1	1
21536485	P54198	Protein HIRA (TUP1-like enhancer of split protein 1)	HIRA	.		Nucleus										10.1322	1	1						1	10.1322	1	1
40788315	Q5T8A7	Protein phosphatase 1 regulatory subunit 26	PPP1R26	.		Nucleus						10.134	1	1										1	10.134	1	1
30794372	Q86U86	Protein polybromo-1 (hPB1) (BRG1-associated factor 180) (BAF180) (Polybromo-1D)	PBRM1	.		Nucleus														10.193	1	1		1	10.193	1	1
10437280	Q7L7V1	Putative pre-mRNA-splicing factor ATP-dependent RNA helicase DHX32 (EC 3.6.4.13) (DEAD/H box 32) (DEAD/H helicase-like protein 1) (DHLP1) (DEAH box protein 32) (HuDDX32)	DHX32	.		Nucleus						10.1305	1	1										1	10.1305	1	1
27807840	Q54A24	Putative uncharacterized protein	N/A	.		Nucleus														10.1094	1	1		1	10.1094	1	1
40789017	Q9Y2K5	R3H domain-containing protein 2	R3HDM2	.		Nucleus														10.1043	1	1		1	10.1043	1	1
21740232	Q7Z5J4	Retinoic acid-induced protein 1	RAI1	.		Nucleus						10.1926	1	1										1	10.1926	1	1
47077655	Q12774	Rho guanine nucleotide exchange factor 5 (Ephexin-3) (Guanine nucleotide regulatory protein TIM) (Oncogene TIM) (Transforming immortalized mammary oncogene) (p60 TIM)	ARHGEF5	.		Nucleus						10.1327	1	1										1	10.1327	1	1
13124451	Q99575	Ribonucleases P/MRP protein subunit POP1 (hPOP1) (EC 3.1.26.5)	POP1	.		Nucleus										10.1003	1	1						1	10.1003	1	1
40788884	Q6PD62	RNA polymerase-associated protein CTR9 homolog (SH2 domain-binding protein 1)	CTR9	.		Nucleus						10.1483	1	1										1	10.1483	1	1
74754395	O75526	RNA-binding motif protein, X-linked-like-2 (Testis-specific heterogeneous nuclear ribonucleoprotein G-T) (hnRNP G-T)	RBMXL2	.		Nucleus						10.134	1	1										1	10.134	1	1
151301053	Q96EV2	RNA-binding protein 33 (Proline-rich protein 8) (RNA-binding motif protein 33)	RBM33	.		Nucleus						10.1395	1	1										1	10.1395	1	1
40538732	Q96LT9	RNA-binding protein 40 (RNA-binding motif protein 40) (RNA-binding region-containing protein 3) (U11/U12 small nuclear ribonucleoprotein 65 kDa protein) (U11/U12 snRNP 65 kDa protein) (U11/U12-65K)	RNPC3	.		Nucleus						10.1286	1	1										1	10.1286	1	1
7661532	Q9ULX3	RNA-binding protein NOB1 (Phosphorylation regulatory protein HP-10) (Protein ART-4)	NOB1	.		Nucleus						10.1643	1	1										1	10.1643	1	1
19923935	Q96ES7	SAGA-associated factor 29 (Coiled-coil domain-containing protein 101) (SAGA complex-associated factor 29)	SGF29	.		Nucleus						10.1644	1	1										1	10.1644	1	1
12697959	Q9BQF6	Sentrin-specific protease 7 (EC 3.4.22.68) (SUMO-1-specific protease 2) (Sentrin/SUMO-specific protease SENP7)	SENP7	.		Nucleus										10.1541	1	1						1	10.1541	1	1
42542379	Q8IYB3	Serine/arginine repetitive matrix protein 1 (SR-related nuclear matrix protein of 160 kDa) (SRm160) (Ser/Arg-related nuclear matrix protein)	SRRM1	.		Nucleus										10.1528	1	1						1	10.1528	1	1
5902076	Q07955	Serine/arginine-rich splicing factor 1 (Alternative-splicing factor 1) (ASF-1) (Splicing factor, arginine/serine-rich 1) (pre-mRNA-splicing factor SF2, P33 subunit)	SRSF1	.		Nucleus														10.1403	1	1		1	10.1403	1	1
12052955	O75368	SH3 domain-binding glutamic acid-rich-like protein	SH3BGRL	.		Nucleus		Plum et al. 2016 (1000)				10.1932	1	1										1	10.1932	1	1
170014703	P78314	SH3 domain-binding protein 2 (3BP-2)	SH3BP2	.		Nucleus						10.128	1	1										1	10.128	1	1
119625391	Q5HYK7	SH3 domain-containing protein 19 (ADAM-binding protein Eve-1) (EEN-binding protein) (EBP)	SH3D19	.		Nucleus						10.1347	1	1										1	10.1347	1	1
56121703	P84550	SKI family transcriptional corepressor 1 (Functional Smad-suppressing element on chromosome 15) (Fussel-15) (LBX1 corepressor 1) (Ladybird homeobox corepressor 1)	SKOR1	.		Nucleus										10.1314	1	1						1	10.1314	1	1
5902102	P62314	Small nuclear ribonucleoprotein Sm D1 (Sm-D1) (Sm-D autoantigen) (snRNP core protein D1)	SNRPD1	.		Nucleus														10.1544	1	1		1	10.1544	1	1
5730081	Q16650	T-box brain protein 1 (T-brain-1) (TBR-1) (TES-56)	TBR1	.		Nucleus						10.1255	1	1										1	10.1255	1	1
47419907	O15119	T-box transcription factor TBX3 (T-box protein 3)	TBX3	.		Nucleus										10.1727	1	1						1	10.1727	1	1
4507431	Q10587	Thyrotroph embryonic factor	TEF	.		Nucleus						10.1377	1	1										1	10.1377	1	1
61966741	Q6NT89	TMF-regulated nuclear protein 1	TRNP1	.		Nucleus						10.1418	1	1										1	10.1418	1	1
1592738	Q15329	Transcription factor E2F5 (E2F-5)	E2F5	.		Nucleus						10.1128	1	1										1	10.1128	1	1
1616942	Q92664	Transcription factor IIIA (TFIIIA)	GTF3A	.		Nucleus						10.1542	3	1						10.1666	1	1		2	10.1604	4	1
35493878	Q01201	Transcription factor RelB (I-Rel)	RELB	.		Nucleus						10.153	1	1										1	10.153	1	1
4507161	P35716	Transcription factor SOX-11	SOX11	.		Nucleus										10.1368	1	1						1	10.1368	1	1
6689861	Q9UN79	Transcription factor SOX-13 (Islet cell antigen 12) (SRY (Sex determining region Y)-box 13) (Type 1 diabetes autoantigen ICA12)	SOX13	.		Nucleus										10.1061	1	1						1	10.1061	1	1
157384982	Q04726	Transducin-like enhancer protein 3 (Enhancer of split groucho-like protein 3) (ESG3)	TLE3	.		Nucleus						10.1515	1	1										1	10.1515	1	1
24431950	O43172	U4/U6 small nuclear ribonucleoprotein Prp4 (PRP4 homolog) (hPrp4) (U4/U6 snRNP 60 kDa protein) (WD splicing factor Prp4)	PRPF4	.		Nucleus						10.1305	1	1										1	10.1305	1	1
6714707	P61964	WD repeat-containing protein 5 (BMP2-induced 3-kb gene protein)	WDR5	.		Nucleus						10.1315	1	1										1	10.1315	1	1
2887497	O43379	WD repeat-containing protein 62	WDR62	.		Nucleus						10.1138	1	1										1	10.1138	1	1
36603	Q16670	Zinc finger and SCAN domain-containing protein 26 (Protein SRE-ZBP) (Zinc finger protein 187)	ZSCAN26	.		Nucleus						10.1619	1	1										1	10.1619	1	1
126723060	Q9UPT8	Zinc finger CCCH domain-containing protein 4	ZC3H4	.		Nucleus						10.1409	1	1										1	10.1409	1	1
5912060	Q8WYQ9	Zinc finger CCHC domain-containing protein 14 (BDG-29)	ZCCHC14	.		Nucleus										10.162	1	1						1	10.162	1	1
40788254	Q5VZL5	Zinc finger MYM-type protein 4 (Zinc finger protein 262)	ZMYM4	.		Nucleus										10.1213	1	1						1	10.1213	1	1
12643896	Q9UL36	Zinc finger protein 236	ZNF236	.		Nucleus						10.14	1	1										1	10.14	1	1
3043584	O60281	Zinc finger protein 292	ZNF292	.		Nucleus						10.111	2	1										1	10.111	2	1
6330683	Q9ULJ3	Zinc finger protein 295 (Zinc finger and BTB domain-containing protein 21)	ZBTB21	.		Nucleus						10.1424	1	1										1	10.1424	1	1
25777704	Q8TD17	Zinc finger protein 398 (Zinc finger DNA-binding protein p52/p71)	ZNF398	.		Nucleus						10.1655	1	1										1	10.1655	1	1
119593004	UPI0000EE730C	zinc finger protein 446, isoform CRA_b [Homo sapiens	N/A	.		Nucleus						10.1263	1	1										1	10.1263	1	1
74762390	Q6ZMY9	Zinc finger protein 517	ZNF517	.		Nucleus						10.1319	1	1										1	10.1319	1	1
40788240	O15090	Zinc finger protein 536	ZNF536	.		Nucleus						10.1533	1	1										1	10.1533	1	1
88683007	Q7Z3V5	Zinc finger protein 571	ZNF571	.		Nucleus										10.1291	1	1						1	10.1291	1	1
1374698	Q14966	Zinc finger protein 638 (Cutaneous T-cell lymphoma-associated antigen se33-1) (CTCL-associated antigen se33-1) (Nuclear protein 220) (Zinc finger matrin-like protein)	ZNF638	.		Nucleus						10.1371	1	1										1	10.1371	1	1
51491284	Q8N4W9	Zinc finger protein 808	ZNF808	.		Nucleus										10.1052	1	1						1	10.1052	1	1
123701326	Q5JPB2	Zinc finger protein 831	ZNF831	.		Nucleus						10.1491	1	1										1	10.1491	1	1
50874	C7FEN9	Zinc finger protein Evi1	EVI1	.		Nucleus						10.1691	1	1										1	10.1691	1	1
71891792	O43149	Zinc finger ZZ-type and EF-hand domain-containing protein 1	ZZEF1	.		Nucleus										10.1252	1	1						1	10.1252	1	1
4501993	O00116	Alkyldihydroxyacetonephosphate synthase, peroxisomal (Alkyl-DHAP synthase) (EC 2.5.1.26) (Aging-associated gene 5 protein) (Alkylglycerone-phosphate synthase)	AGPS	.		Peroxisome										10.1597	2	1						1	10.1597	2	1
70995211	Q13011	Delta(3,5)-Delta(2,4)-dienoyl-CoA isomerase, mitochondrial (EC 5.3.3.-)	ECH1	.		Peroxisome		Plum et al. 2016 (1000)				10.1341	1	1										1	10.1341	1	1
91823271	P47989	Xanthine dehydrogenase/oxidase [Includes: Xanthine dehydrogenase (XD) (EC 1.17.1.4); Xanthine oxidase (XO) (EC 1.17.3.2) (Xanthine oxidoreductase) (XOR)]	XDH	.		Peroxisome										10.1261	1	1						1	10.1261	1	1
3088338	P46783	40S ribosomal protein S10 (Small ribosomal subunit protein eS10)	RPS10	.		Ribosome														10.1549	1	1		1	10.1549	1	1
15342049	Q96DV6	40S ribosomal protein S6	RPS6	.		Ribosome						10.1556	3	1										1	10.1556	3	1
3088347	P32969	60S ribosomal protein L9 (Large ribosomal subunit protein uL6)	RPL9; RPL9P7; RPL9P8; RPL9P9	.		Ribosome		Plum et al. 2016 (1000)	Plum et al. 2016 (166)			10.1549	1	1										1	10.1549	1	1
4507135	P63162	Small nuclear ribonucleoprotein-associated protein N (snRNP-N) (Sm protein D) (Sm-D) (Sm protein N) (Sm-N) (SmN) (Tissue-specific-splicing protein)	SNRPN	.		Ribosome														10.1174	1	1		1	10.1174	1	1
22538387	Q99996	A-kinase anchor protein 9 (AKAP-9) (A-kinase anchor protein 350 kDa) (AKAP 350) (hgAKAP 350) (A-kinase anchor protein 450 kDa) (AKAP 450) (AKAP 120-like protein) (Centrosome- and Golgi-localized PKN-associated protein) (CG-NAP) (Protein hyperion) (Protein kinase A-anchoring protein 9) (PRKA9) (Protein yotiao)	AKAP9	.		Synapse										10.1516	1	1						1	10.1516	1	1
148839294	Q86UW7	Calcium-dependent secretion activator 2 (Calcium-dependent activator protein for secretion 2) (CAPS-2)	CADPS2	.		Synapse						10.139	1	1										1	10.139	1	1
51094465	A4D2P6	Delphilin (Glutamate receptor, ionotropic, delta 2-interacting protein 1)	GRID2IP	.		Synapse						16.1531	1	1										1	16.1531	1	1
4589670	Q6XZF7	Dynamin-binding protein (Scaffold protein Tuba)	DNMBP	.		Synapse						10.1116	1	1										1	10.1116	1	1
13626507	Q9Y4J8	Dystrobrevin alpha (DTN-A) (Alpha-dystrobrevin) (Dystrophin-related protein 3)	DTNA	.		Synapse						10.1341	1	1		10.1299	1	1						2	10.132	2	1
169790839	P43003	Excitatory amino acid transporter 1 (Sodium-dependent glutamate/aspartate transporter 1) (GLAST-1) (Solute carrier family 1 member 3)	SLC1A3	.		Synapse						10.1413	1	1										1	10.1413	1	1
3980466	Q9UBS5	Gamma-aminobutyric acid type B receptor subunit 1 (GABA-B receptor 1) (GABA-B-R1) (GABA-BR1) (GABABR1) (Gb1)	GABBR1	.		Synapse						10.1329	1	1										1	10.1329	1	1
4759198	Q86YM7	Homer protein homolog 1 (Homer-1)	HOMER1	.		Synapse										10.1334	1	1						1	10.1334	1	1
1212917	Q12756	Kinesin-like protein KIF1A (Axonal transporter of synaptic vesicles) (Microtubule-based motor KIF1A) (Unc-104- and KIF1A-related protein) (hUnc-104)	KIF1A	.		Synapse		Plum et al. 2016 (1000)								10.1462	1	1						1	10.1462	1	1
4504141	Q14833	Metabotropic glutamate receptor 4 (mGluR4)	GRM4	.		Synapse										10.1026	1	1						1	10.1026	1	1
4503911	P17677	Neuromodulin (Axonal membrane protein GAP-43) (Growth-associated protein 43) (Neural phosphoprotein B-50) (pp46)	GAP43	.		Synapse		Plum et al. 2016 (1000)				10.1858	1	1										1	10.1858	1	1
13400964	P30926	Neuronal acetylcholine receptor subunit beta-4	CHRNB4	.		Synapse						10.1928	1	1										1	10.1928	1	1
5689381	Q9UPX8	SH3 and multiple ankyrin repeat domains protein 2 (Shank2) (Cortactin-binding protein 1) (CortBP1) (Proline-rich synapse-associated protein 1)	SHANK2	.		Synapse						10.161	1	1										1	10.161	1	1
33354281	Q9H2J7	Sodium-dependent neutral amino acid transporter B(0)AT2 (Sodium- and chloride-dependent neurotransmitter transporter NTT73) (Sodium-coupled branched-chain amino-acid transporter 1) (Solute carrier family 6 member 15) (Transporter v7-3)	SLC6A15	.		Synapse										10.1024	1	1						1	10.1024	1	1
23396861	Q14515	SPARC-like protein 1 (High endothelial venule protein) (Hevin) (MAST 9)	SPARCL1	.		Synapse										10.1321	1	1						1	10.1321	1	1
19924099	P17600	Synapsin-1 (Brain protein 4.1) (Synapsin I)	SYN1	.		Synapse		Plum et al. 2016 (1000)												10.1616	1	1		1	10.1616	1	1
21753104	Q96C24	Synaptotagmin-like protein 4 (Exophilin-2) (Granuphilin)	SYTL4	.		Synapse										10.1279	1	1						1	10.1279	1	1
21362912	O15079	Syntaphilin	SNPH	.		Synapse						10.1478	1	1										1	10.1478	1	1
4502523	Q00975	Voltage-dependent N-type calcium channel subunit alpha-1B (Brain calcium channel III) (BIII) (Calcium channel, L type, alpha-1 polypeptide isoform 5) (Voltage-gated calcium channel subunit alpha Cav2.2)	CACNA1B	.		Synapse										10.1419	1	1						1	10.1419	1	1
33319156	UPI00001D727B	AF471306_1 Ig heavy chain variable region, VH3 family	N/A	.		Uncharacterized protein										10.1229	1	1						1	10.1229	1	1
34526321	Q6ZP94	cDNA FLJ26204 fis, clone ADG07455	N/A	.		Uncharacterized protein										10.1141	1	1						1	10.1141	1	1
34529711	Q6ZVV6	cDNA FLJ42031 fis, clone SPLEN2037194, weakly similar to NORQ PROTEIN	N/A	.		Uncharacterized protein						10.1263	1	1										1	10.1263	1	1
34530363	Q6ZVI0	cDNA FLJ42559 fis, clone BRACE3006226	N/A	.		Uncharacterized protein						10.164	1	1										1	10.164	1	1
193785307	B3KXE8	cDNA FLJ45306 fis, clone BRHIP3004215, highly similar to 80 kDa MCM3-associated protein	N/A	.		Uncharacterized protein						10.1267	1	1										1	10.1267	1	1
34535632	Q6ZRD0	cDNA FLJ46459 fis, clone THYMU3020970	N/A	.		Uncharacterized protein						10.1285	1	1										1	10.1285	1	1
194379628	B4DYL8	cDNA FLJ54894, weakly similar to Dentin sialophosphoprotein	N/A	.		Uncharacterized protein										10.1541	1	1						1	10.1541	1	1
194387892	B4DRP7	cDNA FLJ55154	N/A	.		Uncharacterized protein										10.1734	1	1						1	10.1734	1	1
194381036	B4DZH4	cDNA FLJ59078, highly similar to Ran-binding protein 2-like 6	N/A	.		Uncharacterized protein						10.1264	1	1										1	10.1264	1	1
194382524	B4E0H0	cDNA FLJ61747	N/A	.		Uncharacterized protein						10.1442	1	1										1	10.1442	1	1
158260139	A8K0J3	cDNA FLJ76732, highly similar to Homo sapiens TAO kinase 3 (TAOK3), mRNA	N/A	.		Uncharacterized protein						10.1344	1	1										1	10.1344	1	1
22761740	Q8N2D7	cDNA PSEC0233 fis, clone HEMBA1006813	N/A	.		Uncharacterized protein										10.1279	1	1						1	10.1279	1	1
458727	B2R858	cDNA, FLJ93750, Homo sapiens DEAD (Asp-Glu-Ala-Asp) box polypeptide 6 (DDX6), mRNA	N/A	.		Uncharacterized protein						10.1798	1	1										1	10.1798	1	1
189053958	B2R9B8	cDNA, FLJ94320	N/A	.		Uncharacterized protein						10.1092	1	1										1	10.1092	1	1
10440238	Q9H5E2	cDNA: FLJ23519 fis, clone LNG04908	N/A	.		Uncharacterized protein						10.1853	1	1										1	10.1853	1	1
34596115	Q6UFV3	Central open reading frame	N/A	.		Uncharacterized protein										10.1264	1	1						1	10.1264	1	1
119601186	UPI0000EE3363	chromosome 14 open reading frame 39, isoform CRA_a [	N/A	.		Uncharacterized protein										10.1677	1	1						1	10.1677	1	1
194381300	B4DIU2	Coronin	N/A	.		Uncharacterized protein										10.135	1	1						1	10.135	1	1
119632126	UPI0000EE616B	hCG14576, isoform CRA_a [Homo sapiens]	N/A	.		Uncharacterized protein										10.1247	1	1						1	10.1247	1	1
119623464	UPI0000197492	hCG1641086, isoform CRA_a [Homo sapiens]	N/A	.		Uncharacterized protein						10.1729	1	1										1	10.1729	1	1
119606427	D3DRW8	HCG1643971, isoform CRA_a	N/A	.		Uncharacterized protein										10.1303	1	1						1	10.1303	1	1
119632110	UPI0000EE805F	hCG1644968 [Homo sapiens]	N/A	.		Uncharacterized protein										10.1487	1	1						1	10.1487	1	1
119573241	UPI0000EE6A4F	hCG1645093 [Homo sapiens]	N/A	.		Uncharacterized protein						10.1665	1	1										1	10.1665	1	1
119629388	UPI000007182B	hCG1646279 [Homo sapiens]	N/A	.		Uncharacterized protein						10.1421	1	1										1	10.1421	1	1
119625788	UPI0000EE6EF4	hCG1648150 [Homo sapiens]	N/A	.		Uncharacterized protein										10.1207	1	1						1	10.1207	1	1
119618943	A0A024RBS8	HCG1744452, isoform CRA_a	N/A	.		Uncharacterized protein						10.1302	1	1										1	10.1302	1	1
119619735	UPI0000EE71C4	hCG1744879 [Homo sapiens]	N/A	.		Uncharacterized protein														10.1136	1	1		1	10.1136	1	1
119622575	UPI0000EE5E35	hCG1774364 [Homo sapiens]	N/A	.		Uncharacterized protein														10.147	1	1		1	10.147	1	1
119585439	UPI0000EE2986	hCG1784128 [Homo sapiens]	N/A	.		Uncharacterized protein						10.1236	1	1										1	10.1236	1	1
119587134	UPI0000EE7D62	hCG1798187 [Homo sapiens]	N/A	.		Uncharacterized protein						10.1497	1	1										1	10.1497	1	1
119574123	UPI0000EE7A26	hCG1801795 [Homo sapiens]	N/A	.		Uncharacterized protein										10.1318	1	1						1	10.1318	1	1
119619424	UPI000013CBF5	hCG18053 [Homo sapiens]	N/A	.		Uncharacterized protein										10.1458	1	1		10.1674	1	1		2	10.1566	2	1
119597552	UPI0000EE754B	hCG1806822 [Homo sapiens]	N/A	.		Uncharacterized protein										10.1331	1	1						1	10.1331	1	1
119613078	UPI0000EE3EBD	hCG1808534 [Homo sapiens]	N/A	.		Uncharacterized protein										10.1414	2	1						1	10.1414	2	1
119581544	UPI0000EE813D	hCG1808619 [Homo sapiens]	N/A	.		Uncharacterized protein										12.1705	1	1						1	12.1705	1	1
119600292	UPI0000EE1FBB	hCG1811380, isoform CRA_b [Homo sapiens]	N/A	.		Uncharacterized protein														10.1251	1	1		1	10.1251	1	1
119609449	UPI0000EE5C76	hCG1811735, isoform CRA_b [Homo sapiens]	N/A	.		Uncharacterized protein						10.138	1	1										1	10.138	1	1
119615328	UPI0000237222	hCG1812044 [Homo sapiens]	N/A	.		Uncharacterized protein						10.1512	1	1										1	10.1512	1	1
119569811	UPI0000EE3D50	hCG1818116 [Homo sapiens]	N/A	.		Uncharacterized protein										10.1176	1	1						1	10.1176	1	1
119568628	H0UI51	HCG1820801, isoform CRA_a	N/A	.		Uncharacterized protein						10.1332	1	1										1	10.1332	1	1
119615942	UPI0000EE670C	hCG1980041 [Homo sapiens]	N/A	.		Uncharacterized protein						10.1264	1	1										1	10.1264	1	1
119587055	UPI0000EE7DD5	hCG1983510, isoform CRA_a [Homo sapiens]	N/A	.		Uncharacterized protein						10.1279	1	1										1	10.1279	1	1
119610039	UPI0000EE5EB0	hCG1987621 [Homo sapiens]	N/A	.		Uncharacterized protein						10.1029	1	1										1	10.1029	1	1
119593876	UPI0000EE71E0	hCG1988207 [Homo sapiens]	N/A	.		Uncharacterized protein														10.115	1	1		1	10.115	1	1
119570614	UPI0000EE7EAE	hCG1990246 [Homo sapiens]	N/A	.		Uncharacterized protein										10.1299	1	1						1	10.1299	1	1
119575164	UPI0000EE7DE9	hCG1992642 [Homo sapiens]	N/A	.		Uncharacterized protein						10.1649	1	1										1	10.1649	1	1
119624943	UPI00003E28EC	hCG2000782 [Homo sapiens]	N/A	.		Uncharacterized protein						10.1038	1	1										1	10.1038	1	1
119593297	UPI0000EE78D3	hCG2001975 [Homo sapiens]	N/A	.		Uncharacterized protein						10.1361	1	1										1	10.1361	1	1
119568272	UPI0000198315	hCG2030186 [Homo sapiens]	N/A	.		Uncharacterized protein										10.1662	1	1						1	10.1662	1	1
119627502	UPI0000EE3018	hCG2036582, isoform CRA_c [Homo sapiens]	N/A	.		Uncharacterized protein										10.1163	1	1						1	10.1163	1	1
119612359	UPI0000EE3276	hCG2036685, isoform CRA_a [Homo sapiens]	N/A	.		Uncharacterized protein						10.1185	1	1										1	10.1185	1	1
119581199	UPI0000EE7714	hCG2036742 [Homo sapiens]	N/A	.		Uncharacterized protein						10.1336	1	1										1	10.1336	1	1
119605306	UPI0000EE619F	hCG2038294 [Homo sapiens]	N/A	.		Uncharacterized protein										10.1258	1	1						1	10.1258	1	1
119584901	UPI0000EE29E0	hCG2038659, isoform CRA_a [Homo sapiens]	N/A	.		Uncharacterized protein						10.141	1	1										1	10.141	1	1
119592094	UPI0000EE6F24	hCG2038686 [Homo sapiens]	N/A	.		Uncharacterized protein						10.1277	1	1										1	10.1277	1	1
119600873	UPI0000EE786A	hCG2039036 [Homo sapiens]	N/A	.		Uncharacterized protein						10.1386	1	1		10.1463	1	1						2	10.1424	2	1
119613121	UPI0000EE3E89	hCG2039070 [Homo sapiens]	N/A	.		Uncharacterized protein						10.1148	1	1										1	10.1148	1	1
119574212	UPI0000EE79A4	hCG2040157 [Homo sapiens]	N/A	.		Uncharacterized protein										10.2199	1	1		10.2051	1	1		2	10.2125	2	1
119620296	UPI0000EE2504	hCG2040443 [Homo sapiens]	N/A	.		Uncharacterized protein						10.1297	1	1										1	10.1297	1	1
119583897	UPI0000EE4C84	hCG2041258 [Homo sapiens]	N/A	.		Uncharacterized protein						10.1267	1	1										1	10.1267	1	1
119593222	UPI0000EE7956	hCG2042264 [Homo sapiens]	N/A	.		Uncharacterized protein						10.1258	1	1										1	10.1258	1	1
119615460	UPI0000EE6F91	hCG2042294 [Homo sapiens]	N/A	.		Uncharacterized protein						10.1058	1	1										1	10.1058	1	1
119606810	UPI0000EE419A	hCG2042336 [Homo sapiens]	N/A	.		Uncharacterized protein						10.1179	1	1										1	10.1179	1	1
119589378	UPI0000EE737C	hCG22561, isoform CRA_b [Homo sapiens]	N/A	.		Uncharacterized protein						10.13	1	1										1	10.13	1	1
119625474	UPI0000EE2C15	hCG38879 [Homo sapiens]	N/A	.		Uncharacterized protein						14.1258	1	1										1	14.1258	1	1
6808082	Q9NT86	HCG42237 (Putative uncharacterized protein DKFZp434C0923)	DKFZp434C0923	.		Uncharacterized protein						10.1303	1	1										1	10.1303	1	1
119599630	UPI0000EE224A	hypothetical protein FLJ35880 [Homo sapiens]	N/A	.		Uncharacterized protein														10.1132	1	1		1	10.1132	1	1
22749117	UPI000006E943	hypothetical protein LOC152405 [Homo sapiens]	N/A	.		Uncharacterized protein						10.1425	1	1										1	10.1425	1	1
7705775	UPI0000070D23	hypothetical protein LOC51101 [Homo sapiens]	N/A	.		Uncharacterized protein										10.14	1	1						1	10.14	1	1
119591728	UPI0000EE804C	hypothetical protein LOC51252, isoform CRA_b [Homo s	N/A	.		Uncharacterized protein						10.1723	1	1										1	10.1723	1	1
6683697	UPI000006D2BE	KIAA0393 protein [Homo sapiens]	N/A	.		Uncharacterized protein														10.1496	1	1		1	10.1496	1	1
24308410	Q9BSF4	Mitochondrial import inner membrane translocase subunit Tim29 (TIM29)	TIMM29	.		Uncharacterized protein						10.1286	1	1										1	10.1286	1	1
113424187	UPI0000425F99	PREDICTED: hypothetical protein [Homo sapiens]	N/A	.		Uncharacterized protein														10.1139	1	1		1	10.1139	1	1
113425445	UPI0000DD82D9	PREDICTED: hypothetical protein [Homo sapiens]	N/A	.		Uncharacterized protein										10.1203	2	1						1	10.1203	2	1
169161622	UPI0001661E69	PREDICTED: hypothetical protein [Homo sapiens]	N/A	.		Uncharacterized protein										10.1542	1	1						1	10.1542	1	1
169167288	UPI0001662205	PREDICTED: hypothetical protein [Homo sapiens]	N/A	.		Uncharacterized protein						12.1773	1	1										1	12.1773	1	1
169167582	UPI00016622A7	PREDICTED: hypothetical protein [Homo sapiens]	N/A	.		Uncharacterized protein						10.1351	1	1										1	10.1351	1	1
169172431	UPI00016622FE	PREDICTED: hypothetical protein [Homo sapiens]	N/A	.		Uncharacterized protein						10.1302	1	1										1	10.1302	1	1
169172087	UPI0001662476	PREDICTED: hypothetical protein [Homo sapiens]	N/A	.		Uncharacterized protein										10.104	1	1						1	10.104	1	1
169211022	UPI0001662921	PREDICTED: hypothetical protein [Homo sapiens]	N/A	.		Uncharacterized protein										10.1487	1	1						1	10.1487	1	1
169214857	UPI0001662A87	PREDICTED: hypothetical protein [Homo sapiens]	N/A	.		Uncharacterized protein						10.1324	1	1										1	10.1324	1	1
169217349	UPI0001662C52	PREDICTED: hypothetical protein [Homo sapiens]	N/A	.		Uncharacterized protein										10.1337	1	1						1	10.1337	1	1
41201737	UPI000016164C	PREDICTED: similar to 40S ribosomal protein SA (p40	N/A	.		Uncharacterized protein														10.1261	1	1		1	10.1261	1	1
169163422	UPI00001AFF4C	PREDICTED: similar to 60S acidic ribosomal prot	N/A	.		Uncharacterized protein														10.1255	1	1		1	10.1255	1	1
73996135	UPI00005A4B46	PREDICTED: similar to Coatomer zeta-1 subunit (Zeta	N/A	.		Uncharacterized protein										10.1324	1	1						1	10.1324	1	1
169216184	UPI0000EE4327	PREDICTED: similar to hCG1790520 [Homo sapiens]	N/A	.		Uncharacterized protein						14.1495	1	1										1	14.1495	1	1
169213385	UPI0000EE6D20	PREDICTED: similar to hCG1996180 [Homo sapiens]	N/A	.		Uncharacterized protein						10.158	1	1										1	10.158	1	1
169216272	UPI0000EE7731	PREDICTED: similar to hCG201263 [Homo sapiens]	N/A	.		Uncharacterized protein						10.1823	1	1										1	10.1823	1	1
169169902	UPI000166221B	PREDICTED: similar to lipoprotein Lp(a) [Homo s	N/A	.		Uncharacterized protein										10.1631	1	1						1	10.1631	1	1
37551995	UPI00001D8188	PREDICTED: similar to LOC147645 protein [Homo sapie	N/A	.		Uncharacterized protein														10.1443	1	1		1	10.1443	1	1
114686282	UPI000006D63D	PREDICTED: similar to OTTHUMP00000028797 isofor	N/A	.		Uncharacterized protein										10.1255	1	1						1	10.1255	1	1
169191942	UPI000006D60B	PREDICTED: similar to PRO3077 [Homo sapiens]	N/A	.		Uncharacterized protein														10.1633	1	1		1	10.1633	1	1
114668424	UPI000012AA44	PREDICTED: similar to surface antigen isoform 5	N/A	.		Uncharacterized protein						10.1558	1	1										1	10.1558	1	1
73996541	UPI00005A4BF5	PREDICTED: similar to tubulin, alpha 1 isoform 6 [C	N/A	.		Uncharacterized protein						10.1917	1	1										1	10.1917	1	1
88943644	UPI000006FE7A	PREDICTED: similar to ubiquitin [Homo sapiens]	N/A	.		Uncharacterized protein						10.2011	1	1										1	10.2011	1	1
1843386	P78312	Protein FAM193A (Protein IT14)	FAM193A	.		Uncharacterized protein						10.1475	1	1										1	10.1475	1	1
24899178	Q5VWN6	Protein FAM208B	FAM208B	.		Uncharacterized protein						10.1641	1	1										1	10.1641	1	1
18027334	Q8WZ27	Putative uncharacterized protein	N/A	.		Uncharacterized protein										10.1252	1	1						1	10.1252	1	1
57864791	Q3ZM64	Putative uncharacterized protein (Fragment)	N/A	.		Uncharacterized protein										10.1398	1	1						1	10.1398	1	1
21733016	Q8NDQ0	Putative uncharacterized protein DKFZp434I2129 (Fragment)	DKFZp434I2129	.		Uncharacterized protein										10.1339	1	1						1	10.1339	1	1
6807942	Q9NTB8	Putative uncharacterized protein DKFZp434J032 (Fragment)	DKFZp434J032	.		Uncharacterized protein						10.1612	1	1										1	10.1612	1	1
169213543	Q6ZPA2	Putative uncharacterized protein FLJ26174	N/A	.		Uncharacterized protein						10.131	1	1										1	10.131	1	1
119580057	A0A024R1D4	Uncharacterized protein	DKFZp434K191	.		Uncharacterized protein						10.1315	1	1										1	10.1315	1	1
21758899	Q9BV29	Uncharacterized protein C15orf57 (Protein CCDC32)	C15orf57	.		Uncharacterized protein						10.1129	1	1										1	10.1129	1	1
206725424	Q6ZSJ8	Uncharacterized protein C1orf122 (Protein ALAESM)	C1orf122	.		Uncharacterized protein										10.1022	1	1						1	10.1022	1	1
25089995	UPI00001286C1	Uncharacterized protein C21orf81	N/A	.		Uncharacterized protein						10.1089	1	1										1	10.1089	1	1
89274175	A5D8W1	Uncharacterized protein C7orf63	CFAP69	.		Uncharacterized protein										10.1374	1	1						1	10.1374	1	1
34533996	Q6ZSR9	Uncharacterized protein FLJ45252	N/A	.		Uncharacterized protein														10.1493	1	1		1	10.1493	1	1
34527363	UPI00001C118D	unnamed protein product [Homo sapiens]	N/A	.		Uncharacterized protein						10.1329	1	1										1	10.1329	1	1
6005709	Q9Y2D5	A-kinase anchor protein 2 (AKAP-2) (AKAP-KL) (Protein kinase A-anchoring protein 2) (PRKA2)	AKAP2	.		Unknown cell. location						10.1485	1	1										1	10.1485	1	1
119581587	UPI0000EE82EA	basigin (Ok blood group), isoform CRA_d [Homo sapien	N/A	.		Unknown cell. location						10.1392	1	1										1	10.1392	1	1
119604285	UPI0000EE3FF6	cAMP responsive element binding protein 3-like 2, is	N/A	.		Unknown cell. location						10.1499	1	1										1	10.1499	1	1
24308071	Q96F85	CB1 cannabinoid receptor-interacting protein 1 (CRIP-1)	CNRIP1	.		Unknown cell. location														10.2028	1	1		1	10.2028	1	1
10435800	Q9H8E5	cDNA FLJ13705 fis, clone PLACE2000302	N/A	.		Unknown cell. location										10.1053	1	1						1	10.1053	1	1
119610800	UPI0000EE6373	cholinergic receptor, nicotinic, epsilon, isoform CR	N/A	.		Unknown cell. location														10.1017	1	1		1	10.1017	1	1
4502807	UPI00001358EC	chromogranin B precursor [Homo sapiens]	N/A	.		Unknown cell. location										10.1665	1	1						1	10.1665	1	1
119582086	D3DQH5	Coiled-coil domain containing 69, isoform CRA_a	CCDC69	.		Unknown cell. location						10.1487	1	1						10.1515	1	1		2	10.1501	2	1
119570240	A0A0B4J226	Copper homeostasis protein cutC homolog (CutC copper transporter homolog (E. coli), isoform CRA_b)	CUTC	.		Unknown cell. location						10.1113	1	1										1	10.1113	1	1
729422	UPI0000129F55	ENO1B_HUMAN Alpha-enolase, lung specific (2-phospho-D-glycer	N/A	.		Unknown cell. location						10.1678	4	1.33333		10.153	1	1						2	10.1604	5	1.16667
86756027	B0KYV4	Ets family transcription factor ELF2C	N/A	.		Unknown cell. location										10.1152	1	1						1	10.1152	1	1
119612775	UPI0000EE6B56	family with sequence similarity 98, member B, isofor	N/A	.		Unknown cell. location										10.1491	1	1						1	10.1491	1	1
40788358	O94868	F-BAR and double SH3 domains protein 2 (Carom) (SH3 multiple domains protein 3)	FCHSD2	.		Unknown cell. location										10.1386	1	1						1	10.1386	1	1
14149793	Q9H0J4	Glutamine-rich protein 2	QRICH2	.		Unknown cell. location										10.1213	1	1						1	10.1213	1	1
7243209	Q9P2D3	HEAT repeat-containing protein 5B	HEATR5B	.		Unknown cell. location						10.1408	2	1										1	10.1408	2	1
62087380	Q59H59	Hepatocyte growth factor isoform 1 preproprotein variant (Fragment)	N/A	.		Unknown cell. location										10.1597	1	1						1	10.1597	1	1
74739411	UPI0000072432	HES7_HUMAN RecName: Full=Transcription factor HES-7; Alt	N/A	.		Unknown cell. location						10.1408	1	1										1	10.1408	1	1
68533121	Q4LE38	IKBKAP variant protein (Fragment)	IKBKAP variant protein	.		Unknown cell. location						10.1501	1	1										1	10.1501	1	1
40788022	Q70EL1	Inactive ubiquitin carboxyl-terminal hydrolase 54 (Inactive ubiquitin-specific peptidase 54)	USP54	.		Unknown cell. location						10.1156	1	1										1	10.1156	1	1
74724241	Q96LV5	Integrator complex subunit 4-like protein 1	N/A	.		Unknown cell. location										10.1631	1	1						1	10.1631	1	1
4504753	UPI000002AC26	integrin alpha 7 precursor [Homo sapiens]	N/A	.		Unknown cell. location										10.1405	1	1						1	10.1405	1	1
62088828	Q59F37	Interferon regulatory factor 1 variant (Fragment)	N/A	.		Unknown cell. location						10.1277	1	1										1	10.1277	1	1
60594967	Q5BQ95	Kallikrein 13 splice variant 7 (Kallikrein 13 splice variant 8) (Kallikrein-13)	KLK13	.		Unknown cell. location										10.1203	1	1						1	10.1203	1	1
55956888	Q8NEP7	Kelch domain-containing protein 9 (Kelch/ankyrin repeat-containing cyclin A1-interacting protein)	KLHDC9	.		Unknown cell. location						10.172	1	1										1	10.172	1	1
13359195	Q9BY99	KIAA1661 protein (Fragment)	KIAA1661	.		Unknown cell. location										10.1608	1	1						1	10.1608	1	1
116283620	Q05C16	Leucine-rich repeat-containing protein 63	LRRC63	.		Unknown cell. location						10.132	1	1										1	10.132	1	1
7706611	UPI00000724D5	MAP3K12 binding inhibitory protein 1 [Homo sapiens]	N/A	.		Unknown cell. location						10.145	2	1										1	10.145	2	1
12483934	UPI000011F8C2	MLL/GMPS fusion protein [Homo sapiens]	N/A	.		Unknown cell. location						10.1544	1	1										1	10.1544	1	1
119631362	UPI0000161061	NCK-associated protein 1, isoform CRA_f [Homo sapien	N/A	.		Unknown cell. location						10.1176	2	1										1	10.1176	2	1
122937223	UPI00001D74AA	NOBOX oogenesis homeobox [Homo sapiens]	N/A	.		Unknown cell. location						10.153	1	1										1	10.153	1	1
7022473	Q5JVF3	PCI domain-containing protein 2 (CSN12-like protein)	PCID2	.		Unknown cell. location						10.1428	1	1										1	10.1428	1	1
975290	Q7KYX9	PFKM protein (Phosphofructokinase) (EC 2.7.1.11)	PFKM	.		Unknown cell. location						10.1254	1	1										1	10.1254	1	1
49258202	UPI0000153E76	pim-3 oncogene [Homo sapiens]	N/A	.		Unknown cell. location										10.1122	1	1						1	10.1122	1	1
119582150	UPI000013D202	platelet-derived growth factor receptor, beta polype	N/A	.		Unknown cell. location						10.1371	1	1										1	10.1371	1	1
119571166	UPI0000EE80D3	porcupine homolog (Drosophila), isoform CRA_e [Homo	N/A	.		Unknown cell. location														10.1299	1	1		1	10.1299	1	1
74746677	Q5TYW8	PRAME family member 3	N/A	.		Unknown cell. location										10.1475	1	1						1	10.1475	1	1
3342737	O75250	R26660_2 (Fragment)	N/A	.		Unknown cell. location										10.1354	1	1						1	10.1354	1	1
15559211	UPI000006D928	RE1-silencing transcription factor [Homo sapiens]	N/A	.		Unknown cell. location						10.1512	1	1										1	10.1512	1	1
20521059	Q5VT52	Regulation of nuclear pre-mRNA domain-containing protein 2	RPRD2	.		Unknown cell. location										10.1169	1	1						1	10.1169	1	1
119593940	UPI0000EE727B	SAPS domain family, member 2, isoform CRA_c [Homo sa	N/A	.		Unknown cell. location										10.185	1	1						1	10.185	1	1
74733386	UPI000006E712	SARG_HUMAN RecName: Full=Specifically androgen-regulated	N/A	.		Unknown cell. location						10.1432	1	1										1	10.1432	1	1
55961009	B5MDD7	Serologically defined colon cancer antigen 3 (Fragment)	SDCCAG3	.		Unknown cell. location						10.1173	1	1										1	10.1173	1	1
51094943	A4D1A8	Similar to Piccolo protein (Aczonin)	LOC392742	.		Unknown cell. location						10.176	1	1										1	10.176	1	1
2443363	O14543	Suppressor of cytokine signaling 3 (SOCS-3) (Cytokine-inducible SH2 protein 3) (CIS-3) (STAT-induced STAT inhibitor 3) (SSI-3)	SOCS3	.		Unknown cell. location						10.1847	1	1										1	10.1847	1	1
161728632	UPI0001613FE0	T cell receptor beta variable 24 [Homo sapiens]	N/A	.		Unknown cell. location						10.1309	1	1										1	10.1309	1	1
28278261	Q86TK2	TNKS1BP1 protein (Fragment)	TNKS1BP1	.		Unknown cell. location						10.1258	1	1										1	10.1258	1	1
57770468	Q67FW5	UDP-GlcNAc:betaGal beta-1,3-N-acetylglucosaminyltransferase-like protein 1 (BGnT-like protein 1) (Beta1,3-N-acetylglucosaminyltransferase-like protein 1) (Beta3Gn-T-like protein 1) (Beta3GnTL1) (EC 2.4.1.-) (Beta-1,3-N-acetylglucosaminyltransferase 8) (BGnT-8) (Beta-1,3-Gn-T8) (Beta3Gn-T8)	B3GNTL1	.		Unknown cell. location										10.1729	1	1						1	10.1729	1	1
5454158	P26640	Valine--tRNA ligase (EC 6.1.1.9) (Protein G7a) (Valyl-tRNA synthetase) (ValRS)	VARS	.		Unknown cell. location		Plum et al. 2016 (1000)	Plum et al. 2016 (166)			10.1576	1	1										1	10.1576	1	1
189232345	B3CJ73	V-myc myelocytomatosis viral oncogene homolog (Fragment)	MYC	.		Unknown cell. location						10.1214	2	1										1	10.1214	2	1
16549210	Q8IWG1	WD repeat-containing protein 63 (Testis development protein NYD-SP29)	WDR63	.		Unknown cell. location						17.1271	1	0.5										1	17.1271	1	0.5
20178274	O95782	AP-2 complex subunit alpha-1 (100 kDa coated vesicle protein A) (Adaptor protein complex AP-2 subunit alpha-1) (Adaptor-related protein complex 2 subunit alpha-1) (Alpha-adaptin A) (Alpha1-adaptin) (Clathrin assembly protein complex 2 alpha-A large chain) (Plasma membrane adaptor HA2/AP2 adaptin alpha A subunit)	AP2A1	.		Vesicles		Plum et al. 2016 (1000)												10.2171	1	1		1	10.2171	1	1
5689377	Q9UPM8	AP-4 complex subunit epsilon-1 (AP-4 adaptor complex subunit epsilon) (Adaptor-related protein complex 4 subunit epsilon-1) (Epsilon subunit of AP-4) (Epsilon-adaptin)	AP4E1	.		Vesicles						10.14	1	1										1	10.14	1	1
6429043	P16870	Carboxypeptidase E (CPE) (EC 3.4.17.10) (Carboxypeptidase H) (CPH) (Enkephalin convertase) (Prohormone-processing carboxypeptidase)	CPE	.		Vesicles						10.156	1	1										1	10.156	1	1
3980313	O14579	Coatomer subunit epsilon (Epsilon-coat protein) (Epsilon-COP)	COPE	.		Vesicles		Plum et al. 2016 (1000)	Plum et al. 2016 (166)							10.127	1	1						1	10.127	1	1
82546830	Q96A65	Exocyst complex component 4 (Exocyst complex component Sec8)	EXOC4	.		Vesicles						10.11	1	1										1	10.11	1	1
90903231	P42858	Huntingtin (Huntington disease protein) (HD protein)	HTT	.		Vesicles										10.122	1	1						1	10.122	1	1
29421178	O60333	Kinesin-like protein KIF1B (Klp)	KIF1B	.		Vesicles						16.2036	1	1										1	16.2036	1	1
10437586	O94823	Probable phospholipid-transporting ATPase VB (EC 3.6.3.1) (ATPase class V type 10B) (P4-ATPase flippase complex alpha subunit ATP10B)	ATP10B	.		Vesicles						10.1458	1	1										1	10.1458	1	1
7662234	O75154	Rab11 family-interacting protein 3 (FIP3-Rab11) (Rab11-FIP3) (Arfophilin-1) (EF hands-containing Rab-interacting protein) (Eferin) (MU-MB-17.148)	RAB11FIP3	.		Vesicles						10.1286	1	1										1	10.1286	1	1
4506365	P61019	Ras-related protein Rab-2A	RAB2A	.		Vesicles		Plum et al. 2016 (1000)				10.1764	2	1										1	10.1764	2	1
41393545	P51148	Ras-related protein Rab-5C (L1880) (RAB5L)	RAB5C	.		Vesicles		Plum et al. 2016 (1000)				10.1581	1	1										1	10.1581	1	1
16933567	P61006	Ras-related protein Rab-8A (Oncogene c-mel)	RAB8A	.		Vesicles						10.1038	1	1										1	10.1038	1	1
42476325	Q05940	Synaptic vesicular amine transporter (Monoamine transporter) (Solute carrier family 18 member 2) (Vesicular amine transporter 2) (VAT2)	SLC18A2	.		Vesicles														10.1613	1	1		1	10.1613	1	1
37433	P02786	Transferrin receptor protein 1 (TR) (TfR) (TfR1) (Trfr) (T9) (p90) (CD antigen CD71) [Cleaved into: Transferrin receptor protein 1, serum form (sTfR)]	TFRC	.		Vesicles										10.0988	1	1						1	10.0988	1	1
4759300	Q15836	Vesicle-associated membrane protein 3 (VAMP-3) (Cellubrevin) (CEB) (Synaptobrevin-3)	VAMP3	.		Vesicles						10.1754	1	1										1	10.1754	1	1
