# Supplementary material for: Neuromelanin organelles are specialized autolysosomes that accumulate undegraded proteins and lipids in aging human brain and are likely involved in Parkinson’s disease
Source: NPJ Parkinsons Dis. 2018 Jun 5;4:17. doi: 10.1038/s41531-018-0050-8 (PMC5988730; doi:10.1038/s41531-018-0050-8)
Supplement: Supplementary file 2 — Supplementary Data 2 [file 41531_2018_50_MOESM2_ESM.xlsx]

## Sheet: HLA proteins
HLA proteins				ORG Sample (n=2)				TIS-NM Sample (n=2)				ORG-NM Sample (n=2)				OVERALL RESULTS
NCBI accession (GI number)	UniProt accession number	Protein name	Gene name	Average Score	Total SpC	Average # SpC		Average Score	Total SpC	Average # SpC		Average Score	Total SpC	Average # SpC		Overall Frequency on 3 types of samples	Overall Average Score	Grand Total # SpC	Overall Average # SpC
231371	P30456	HLA class I histocompatibility antigen, A-43 alpha chain (Aw-43) (MHC class I antigen A*43)	HLA-A	10.1177	1	1										1	10.1177	1	1
231375	P30459	HLA class I histocompatibility antigen, A-74 alpha chain (Aw-19) (Aw-74) (MHC class I antigen A*74)	HLA-A	10.1631	2	2										1	10.1631	2	2
2330597	O19649	MHC class I antigen (Fragment)	HLA-B*2712					10.1539	1	1						1	10.1539	1	1
4757826	P61769	Beta-2-microglobulin [Cleaved into: Beta-2-microglobulin form pI 5.3]	B2M	10.1368	1	1										1	10.1368	1	1
5823046	Q9TPU3	MHC class I antigen (Fragment)	HLA-A					10.1134	4	2						1	10.1134	4	2
22080672	Q8MGY7	MHC class I antigen (Fragment)	HLA-A	20.1852	6	6						18.1936	6	6		2	19.1894	12	6
27544412	UPI000000DD47	MHC class I polypeptide-related sequence A, partial [Homo sapiens]	MICA					10.1198	1	1						1	10.1198	1	1
32441709	Q7YPH4	MHC class I antigen (Fragment)	HLA-B					10.1566	2	2						1	10.1566	2	2
78498842	Q307I5	MHC class I antigen (Fragment)	HLA-B					10.1322	1	1						1	10.1322	1	1
93102291	Q1MW39	MHC class I antigen (Fragment)	HLA-B					10.1426	1	1						1	10.1426	1	1
123291095	UPI0000E5AD7F	major histocompatibility complex class I C [Homo sapiens]	HLA-C	10.1264	4	2						18.1254	1	1		2	14.1259	5	1.5
148878704	A5PHT6	MHC class I antigen (Fragment)	HLA-A					10.1429	1	1						1	10.1429	1	1
156071252	A7MAE0	MHC class I antigen (Fragment)	HLA-B					10.1385	1	1						1	10.1385	1	1
160419828	A8YQI3	MHC class I antigen (Fragment)	HLA-B	10.1103	1	1										1	10.1103	1	1
182638296	B2LT54	MHC class I antigen (Fragment)	HLA-A	10.1477	10	5										1	10.1477	10	5
