# Supplementary material for: Neuromelanin organelles are specialized autolysosomes that accumulate undegraded proteins and lipids in aging human brain and are likely involved in Parkinson’s disease
Source: NPJ Parkinsons Dis. 2018 Jun 5;4:17. doi: 10.1038/s41531-018-0050-8 (PMC5988730; doi:10.1038/s41531-018-0050-8)
Supplement: Supplementary file 3 — Supplementary Data 3 [file 41531_2018_50_MOESM3_ESM.xlsx]

## Sheet: Data S3
				Protein identified by Sleat et al. 2006			Overlapping proteins identified in this study			ORG Sample (n=2)				TIS-NM Sample (n=2)				ORG-NM Sample (n=2)				OVERALL RESULTS
UniProt accession number	Protein name	Gene name	E.C. SubClasses	48 (confirmed) + 43 (putative) human brain soluble lysosomal Man-6-P glycoproteins	Log(e)		NCBI accession (GI number)	Representative proteins (293)		Average Score	Total # SpC	Average # SpC		Average Score	Total # SpC	Average # SpC		Average Score	Total # SpC	Average # SpC		Overall Frequency on 3 types of samples	Overall Average Score	Total # SpC	Overall Average # SpC
P05164	Myeloperoxidase (MPO) (EC 1.11.2.2) [Cleaved into: Myeloperoxidase; 89 kDa myeloperoxidase; 84 kDa myeloperoxidase; Myeloperoxidase light chain; Myeloperoxidase heavy chain]	MPO	1.11 (peroxidase)	Table I (confirmed)	−164
Q8NCC3	Group XV phospholipase A2 (EC 2.3.1.-) (1-O-acylceramide synthase) (ACS) (LCAT-like lysophospholipase) (LLPL) (Lysophospholipase 3) (Lysosomal phospholipase A2) (LPLA2)	PLA2G15	2.3.1 (acyltransferase)	Table I (confirmed)	−86
P17405	Sphingomyelin phosphodiesterase (EC 3.1.4.12) (Acid sphingomyelinase) (aSMase)	SMPD1	3.1. (esterases)	Table I (confirmed)	−118
O00115	Deoxyribonuclease-2-alpha (EC 3.1.22.1) (Acid DNase) (Deoxyribonuclease II alpha) (DNase II alpha) (Lysosomal DNase II) (R31240_2)	DNASE2	3.1. (esterases)	Table I (confirmed)	−57		1905907	X		10.1668	3	1.5		16.1803	16	3.2						2	13.1735	19	2.35
P38571	Lysosomal acid lipase/cholesteryl ester hydrolase (Acid cholesteryl ester hydrolase) (LAL) (EC 3.1.1.13) (Cholesteryl esterase) (Lipase A) (Sterol esterase)	LIPA	3.1. (esterases)	Table I (confirmed)	−65
Q9HAT2	Sialate O-acetylesterase (EC 3.1.1.53) (H-Lse) (Sialic acid-specific 9-O-acetylesterase)	SIAE	3.1. (esterases)	Table I (confirmed)	−258		6808138	X		57.9241	323	53.8333		257.943	1531	255.167		100.283	189	63		3	138.717	2043	124
Q9UMR5	Lysosomal thioesterase PPT2 (PPT-2) (EC 3.1.2.-) (S-thioesterase G14)	PPT2	3.1. (esterases)	Table I (confirmed)	−28
P50897	Palmitoyl-protein thioesterase 1 (PPT-1) (EC 3.1.2.22) (Palmitoyl-protein hydrolase 1)	PPT1	3.1. (esterases)	Table I (confirmed)	−302		4506031	X		25.2467	77	12.8333		53.5629	163	27.1667		43.5312	47	15.6667		3	40.7803	287	18.5556
P22304	Iduronate 2-sulfatase (EC 3.1.6.13) (Alpha-L-iduronate sulfate sulfatase) (Idursulfase) [Cleaved into: Iduronate 2-sulfatase 42 kDa chain; Iduronate 2-sulfatase 14 kDa chain]	IDS	3.1. (esterases)	Table I (confirmed)	−227		4557659	X		49.5476	27	9		41.9069	48	8		30.198	20	6.66667		3	40.5508	95	7.88889
P15289	Arylsulfatase A (ASA) (EC 3.1.6.8) (Cerebroside-sulfatase) [Cleaved into: Arylsulfatase A component B; Arylsulfatase A component C]	ARSA	3.1. (esterases)	Table I (confirmed)	−212
P15848	Arylsulfatase B (ASB) (EC 3.1.6.12) (N-acetylgalactosamine-4-sulfatase) (G4S)	ARSB	3.1. (esterases)	Table I (confirmed)	−116		825628	X		10.1503	1	1		38.505	47	7.83333		10.1293	5	1.66667		3	19.5948	53	3.5
P34059	N-acetylgalactosamine-6-sulfatase (EC 3.1.6.4) (Chondroitinsulfatase) (Chondroitinase) (Galactose-6-sulfate sulfatase) (GalN6S) (N-acetylgalactosamine-6-sulfate sulfatase) (GalNAc6S sulfatase)	GALNS	3.1. (esterases)	Table I (confirmed)	−126		4503899	X		15.129	3	1.5		18.5006	22	3.66667		10.1251	1	1		3	14.5849	26	2.05556
P15586	N-acetylglucosamine-6-sulfatase (EC 3.1.6.14) (Glucosamine-6-sulfatase) (G6S)	GNS	3.1. (esterases)	Table I (confirmed)	−205
P51688	N-sulphoglucosamine sulphohydrolase (EC 3.10.1.1) (Sulfoglucosamine sulfamidase) (Sulphamidase)	SGSH	3.10. (sufur-nitrogen bonds)	Table I (confirmed)	−99		4506919	X		15.2017	8	4		28.5169	34	5.66667		15.1642	5	2.5		3	19.6276	47	4.05556
P06280	Alpha-galactosidase A (EC 3.2.1.22) (Alpha-D-galactosidase A) (Alpha-D-galactoside galactohydrolase) (Melibiase) (Agalsidase)	GLA	3.2. (glycosylases)	Table I (confirmed)	−129		178246			10.2171	1	1		14.1622	2	1						2	12.1897	3	1
P35475	Alpha-L-iduronidase (EC 3.2.1.76)	IDUA	3.2. (glycosylases)	Table I (confirmed)	−93
P17050	Alpha-N-acetylgalactosaminidase (EC 3.2.1.49) (Alpha-galactosidase B)	NAGA	3.2. (glycosylases)	Table I (confirmed)	−135		4557781											10.133	1	1		1	10.133	1	1
P54802	Alpha-N-acetylglucosaminidase (EC 3.2.1.50) (N-acetyl-alpha-glucosaminidase) (NAG) [Cleaved into: Alpha-N-acetylglucosaminidase 82 kDa form; Alpha-N-acetylglucosaminidase 77 kDa form]	NAGLU	3.2. (glycosylases)	Table I (confirmed)	−134
P16278	Beta-galactosidase (EC 3.2.1.23) (Acid beta-galactosidase) (Lactase) (Elastin receptor 1)	GLB1	3.2. (glycosylases)	Table I (confirmed)	−187
P08236	Beta-glucuronidase (EC 3.2.1.31) (Beta-G1)	GUSB	3.2. (glycosylases)	Table I (confirmed)	−121
P06865	Beta-hexosaminidase subunit alpha (EC 3.2.1.52) (Beta-N-acetylhexosaminidase subunit alpha) (Hexosaminidase subunit A) (N-acetyl-beta-glucosaminidase subunit alpha)	HEXA	3.2. (glycosylases)	Table I (confirmed)	−246
P07686	Beta-hexosaminidase subunit beta (EC 3.2.1.52) (Beta-N-acetylhexosaminidase subunit beta) (Hexosaminidase subunit B) (Cervical cancer proto-oncogene 7 protein) (HCC-7) (N-acetyl-beta-glucosaminidase subunit beta) [Cleaved into: Beta-hexosaminidase subunit beta chain B; Beta-hexosaminidase subunit beta chain A]	HEXB	3.2. (glycosylases)	Table I (confirmed)	−240		4504373	X		15.1557	6	3										1	15.1557	6	3
O00462	Beta-mannosidase (EC 3.2.1.25) (Lysosomal beta A mannosidase) (Mannanase) (Mannase)	MANBA	3.2. (glycosylases)	Table I (confirmed)	−98
Q01459	Di-N-acetylchitobiase (EC 3.2.1.-)	CTBS	3.2. (glycosylases)	Table I (confirmed)	−61
P54803	Galactocerebrosidase (GALCERase) (EC 3.2.1.46) (Galactocerebroside beta-galactosidase) (Galactosylceramidase) (Galactosylceramide beta-galactosidase)	GALC	3.2. (glycosylases)	Table I (confirmed)	−39
P10253	Lysosomal alpha-glucosidase (EC 3.2.1.20) (Acid maltase) (Aglucosidase alfa) [Cleaved into: 76 kDa lysosomal alpha-glucosidase; 70 kDa lysosomal alpha-glucosidase]	GAA	3.2. (glycosylases)	Table I (confirmed)	−281		126590	X		12.6942	8	2		28.2	27	4.5		10.15	2	1		3	17.0147	37	2.5
O00754	Lysosomal alpha-mannosidase (Laman) (EC 3.2.1.24) (Lysosomal acid alpha-mannosidase) (Mannosidase alpha class 2B member 1) (Mannosidase alpha-B) [Cleaved into: Lysosomal alpha-mannosidase A peptide; Lysosomal alpha-mannosidase B peptide; Lysosomal alpha-mannosidase C peptide; Lysosomal alpha-mannosidase D peptide; Lysosomal alpha-mannosidase E peptide]	MAN2B1	3.2. (glycosylases)	Table I (confirmed)	−205		2209015	X						20.165	2	2						1	20.165	2	2
P04066	Tissue alpha-L-fucosidase (EC 3.2.1.51) (Alpha-L-fucosidase I) (Alpha-L-fucoside fucohydrolase 1) (Alpha-L-fucosidase 1)	FUCA1	3.2. (glycosylases)	Table I (confirmed)	−84
Q9Y646	Carboxypeptidase Q (EC 3.4.17.-) (Lysosomal dipeptidase) (Plasma glutamate carboxypeptidase)	CPQ	3.4. (peptidase)	Table I (confirmed)	−172		22761023	X		29.5467	14	4.66667										1	29.5467	14	4.66667
P07858	Cathepsin B (EC 3.4.22.1) (APP secretase) (APPS) (Cathepsin B1) [Cleaved into: Cathepsin B light chain; Cathepsin B heavy chain]	CTSB	3.4. (peptidase)	Table I (confirmed)	−18		4503139	X		53.5941	137	22.8333		168.297	844	140.667		46.2412	77	25.6667		3	89.3774	1058	63.0556
P07339	Cathepsin D (EC 3.4.23.5) [Cleaved into: Cathepsin D light chain; Cathepsin D heavy chain]	CTSD	3.4. (peptidase)	Table I (confirmed)	−296		4503143	X		48.5971	207	34.5		33.5362	52	8.66667		33.5564	84	28		3	38.5632	343	23.7222
Q9UBX1	Cathepsin F (CATSF) (EC 3.4.22.41)	CTSF	3.4. (peptidase)	Table I (confirmed)	−45
P07711	Cathepsin L1 (EC 3.4.22.15) (Cathepsin L) (Major excreted protein) (MEP) [Cleaved into: Cathepsin L1 heavy chain; Cathepsin L1 light chain]	CTSL	3.4. (peptidase)	Table I (confirmed)	−82		4503155	X						18.5303	40	6.66667						1	18.5303	40	6.66667
Q9UBR2	Cathepsin Z (EC 3.4.18.1) (Cathepsin P) (Cathepsin X)	CTSZ	3.4. (peptidase)	Table I (confirmed)	−120		22538442	X		20.1894	45	9		31.8781	112	18.6667		16.8333	12	4		3	22.9669	169	10.5556
P53634	Dipeptidyl peptidase 1 (EC 3.4.14.1) (Cathepsin C) (Cathepsin J) (Dipeptidyl peptidase I) (DPP-I) (DPPI) (Dipeptidyl transferase) [Cleaved into: Dipeptidyl peptidase 1 exclusion domain chain (Dipeptidyl peptidase I exclusion domain chain); Dipeptidyl peptidase 1 heavy chain (Dipeptidyl peptidase I heavy chain); Dipeptidyl peptidase 1 light chain (Dipeptidyl peptidase I light chain)]	CTSC	3.4. (peptidase)	Table I (confirmed)	−117
Q9UHL4	Dipeptidyl peptidase 2 (EC 3.4.14.2) (Dipeptidyl aminopeptidase II) (Dipeptidyl peptidase 7) (Dipeptidyl peptidase II) (DPP II) (Quiescent cell proline dipeptidase)	DPP7	3.4. (peptidase)	Table I (confirmed)	−245		15080291	X		56.8925	90	15						16.8171	6	2		2	36.8548	96	8.5
Q92820	Gamma-glutamyl hydrolase (EC 3.4.19.9) (Conjugase) (GH) (Gamma-Glu-X carboxypeptidase)	GGH	3.4. (peptidase)	Table I (confirmed)	−127		4503987	X		65.568	185	30.8333		172.268	709	118.167		66.8894	109	36.3333		3	101.575	1003	61.7778
Q99538	Legumain (EC 3.4.22.34) (Asparaginyl endopeptidase) (Protease, cysteine 1)	LGMN	3.4. (peptidase)	Table I (confirmed)	−31		28071028											10.1478	1	1		1	10.1478	1	1
P10619	Lysosomal protective protein (EC 3.4.16.5) (Carboxypeptidase C) (Carboxypeptidase L) (Cathepsin A) (Protective protein cathepsin A) (PPCA) (Protective protein for beta-galactosidase) [Cleaved into: Lysosomal protective protein 32 kDa chain; Lysosomal protective protein 20 kDa chain]	CTSA	3.4. (peptidase)	Table I (confirmed)	−156
P42785	Lysosomal Pro-X carboxypeptidase (EC 3.4.16.2) (Angiotensinase C) (Lysosomal carboxypeptidase C) (Proline carboxypeptidase) (Prolylcarboxypeptidase) (PRCP)	PRCP	3.4. (peptidase)	Table I (confirmed)	−160		4826940	X		28.5743	65	10.8333		10.135	3	1.5		26.8361	23	7.66667		3	21.8485	91	6.66667
P09668	Pro-cathepsin H [Cleaved into: Cathepsin H mini chain; Cathepsin H (EC 3.4.22.16); Cathepsin H heavy chain; Cathepsin H light chain]	CTSH	3.4. (peptidase)	Table I (confirmed)	−58
O14773	Tripeptidyl-peptidase 1 (TPP-1) (EC 3.4.14.9) (Cell growth-inhibiting gene 1 protein) (Lysosomal pepstatin-insensitive protease) (LPIC) (Tripeptidyl aminopeptidase) (Tripeptidyl-peptidase I) (TPP-I)	TPP1	3.4. (peptidase)	Table I (confirmed)	−239		2408232	X		27.8622	37	6.16667		148.289	343	57.1667		46.8914	48	16		3	74.3475	428	26.4444
Q13510	Acid ceramidase (AC) (ACDase) (Acid CDase) (EC 3.5.1.23) (Acylsphingosine deacylase) (N-acylsphingosine amidohydrolase) (Putative 32 kDa heart protein) (PHP32) [Cleaved into: Acid ceramidase subunit alpha; Acid ceramidase subunit beta]	ASAH1	3.5. (acting on CN bonds)	Table I (confirmed)	−303		8247915	X		51.9137	144	24		15.1635	10	2.5		36.8657	71	23.6667		3	34.6477	225	16.7222
P20933	N(4)-(beta-N-acetylglucosaminyl)-L-asparaginase (EC 3.5.1.26) (Aspartylglucosaminidase) (Glycosylasparaginase) (N4-(N-acetyl-beta-glucosaminyl)-L-asparagine amidase) [Cleaved into: Glycosylasparaginase alpha chain; Glycosylasparaginase beta chain]	AGA	3.5. (acting on CN bonds)	Table I (confirmed)	−147
O75503	Ceroid-lipofuscinosis neuronal protein 5 (Protein CLN5) [Cleaved into: Ceroid-lipofuscinosis neuronal protein 5, secreted form]	CLN5		Table I (confirmed)	−34
P61916	Epididymal secretory protein E1 (Human epididymis-specific protein 1) (He1) (Niemann-Pick disease type C2 protein)	NPC2		Table I (confirmed)	−96		5453678	X						10.176	7	1.75						1	10.176	7	1.75
P17900	Ganglioside GM2 activator (Cerebroside sulfate activator protein) (GM2-AP) (Sphingolipid activator protein 3) (SAP-3) [Cleaved into: Ganglioside GM2 activator isoform short]	GM2A		Table I (confirmed)	−16		31853							10.2104	1	1		10.2106	1	1		2	10.2105	2	1
P07602	Prosaposin (Proactivator polypeptide) [Cleaved into: Saposin-A (Protein A); Saposin-B-Val; Saposin-B (Cerebroside sulfate activator) (CSAct) (Dispersin) (Sphingolipid activator protein 1) (SAP-1) (Sulfatide/GM1 activator); Saposin-C (A1 activator) (Co-beta-glucosidase) (Glucosylceramidase activator) (Sphingolipid activator protein 2) (SAP-2); Saposin-D (Component C) (Protein C)]	PSAP		Table I (confirmed)	−307		11386147	X						21.8185	66	11		20.1353	4	4		2	20.9769	70	7.5
P10809	60 kDa heat shock protein, mitochondrial (EC 3.6.4.9) (60 kDa chaperonin) (Chaperonin 60) (CPN60) (Heat shock protein 60) (HSP-60) (Hsp60) (HuCHA60) (Mitochondrial matrix protein P1) (P60 lymphocyte protein)	HSPD1		Table II (putative)	−34		31542947	X						20.1709	2	2						1	20.1709	2	2
Q6ZMB0	Acetylgalactosaminyl-O-glycosyl-glycoprotein beta-1,3-N-acetylglucosaminyltransferase (EC 2.4.1.147) (Core 3 synthase) (UDP-GlcNAc:betaGal beta-1,3-N-acetylglucosaminyltransferase 6) (BGnT-6) (Beta-1,3-Gn-T6) (Beta-1,3-N-acetylglucosaminyltransferase 6) (Beta3Gn-T6)	B3GNT6		Table II (putative)	−26
Q9NZK5	Adenosine deaminase CECR1 (EC 3.5.4.4) (Cat eye syndrome critical region protein 1)	CECR1		Table II (putative)	−36
P01023	Alpha-2-macroglobulin (Alpha-2-M) (C3 and PZP-like alpha-2-macroglobulin domain-containing protein 5)	A2M		Table II (putative)	−28		112911							10.1643	1	1						1	10.1643	1	1
P01019	Angiotensinogen (Serpin A8) [Cleaved into: Angiotensin-1 (Angiotensin 1-10) (Angiotensin I) (Ang I); Angiotensin-2 (Angiotensin 1-8) (Angiotensin II) (Ang II); Angiotensin-3 (Angiotensin 2-8) (Angiotensin III) (Ang III) (Des-Asp[1]-angiotensin II); Angiotensin-4 (Angiotensin 3-8) (Angiotensin IV) (Ang IV); Angiotensin 1-9; Angiotensin 1-7; Angiotensin 1-5; Angiotensin 1-4]	AGT		Table II (putative)	−66		4557287	X		10.1756	21	10.5		10.1759	11	5.5						2	10.1757	32	8
Q6Y288	Beta-1,3-glucosyltransferase (Beta3Glc-T) (EC 2.4.1.-) (Beta 3-glucosyltransferase) (Beta-3-glycosyltransferase-like)	B3GLCT		Table II (putative)	−18		60729665	X		10.1399	4	1.33333		10.1466	8	1.6		10.1275	5	1.66667		3	10.138	17	1.53333
P21810	Biglycan (Bone/cartilage proteoglycan I) (PG-S1)	BGN		Table II (putative)	−38
Q96GW7	Brevican core protein (Brain-enriched hyaluronan-binding protein) (BEHAB) (Chondroitin sulfate proteoglycan 7)	BCAN		Table II (putative)	−78
P10909	Clusterin (Aging-associated gene 4 protein) (Apolipoprotein J) (Apo-J) (Complement cytolysis inhibitor) (CLI) (Complement-associated protein SP-40,40) (Ku70-binding protein 1) (NA1/NA2) (Testosterone-repressed prostate message 2) (TRPM-2) [Cleaved into: Clusterin beta chain (ApoJalpha) (Complement cytolysis inhibitor a chain); Clusterin alpha chain (ApoJbeta) (Complement cytolysis inhibitor b cha…	CLU		Table II (putative)	−20
Q07021	Complement component 1 Q subcomponent-binding protein, mitochondrial (ASF/SF2-associated protein p32) (Glycoprotein gC1qBP) (C1qBP) (Hyaluronan-binding protein 1) (Mitochondrial matrix protein p32) (gC1q-R protein) (p33)	C1QBP		Table II (putative)	−22		4502491							10.1951	1	1						1	10.1951	1	1
Q12860	Contactin-1 (Glycoprotein gp135) (Neural cell surface protein F3)	CNTN1		Table II (putative)	−137
P04080	Cystatin-B (CPI-B) (Liver thiol proteinase inhibitor) (Stefin-B)	CSTB		Table II (putative)	−58		4503117	X						16.1987	19	3.8		10.1154	1	1		2	13.1571	20	2.4
P01034	Cystatin-C (Cystatin-3) (Gamma-trace) (Neuroendocrine basic polypeptide) (Post-gamma-globulin)	CST3		Table II (putative)	−69		4503107	X		10.1563	3	1.5										1	10.1563	3	1.5
Q9Y2E5	Epididymis-specific alpha-mannosidase (EC 3.2.1.24) (Mannosidase alpha class 2B member 2)	MAN2B2		Table II (putative)	−177
Q9UK22	F-box only protein 2	FBXO2		Table II (putative)	−90
P02794	Ferritin heavy chain (Ferritin H subunit) (EC 1.16.3.1) (Cell proliferation-inducing gene 15 protein) [Cleaved into: Ferritin heavy chain, N-terminally processed]	FTH1		Table II (putative)	−46		56682959	X						15.1463	3	1.5		15.1578	6	3		2	15.152	9	2.25
P09382	Galectin-1 (Gal-1) (14 kDa laminin-binding protein) (HLBP14) (14 kDa lectin) (Beta-galactoside-binding lectin L-14-I) (Galaptin) (HBL) (HPL) (Lactose-binding lectin 1) (Lectin galactoside-binding soluble 1) (Putative MAPK-activating protein PM12) (S-Lac lectin 1)	LGALS1		Table II (putative)	−59
P14136	Glial fibrillary acidic protein (GFAP)	GFAP		Table II (putative)	−20		4503979	X		50.2001	45	11.25		62.7302	66	16.5		70.2067	13	13		3	61.0457	124	13.5833
Q8NBJ4	Golgi membrane protein 1 (Golgi membrane protein GP73) (Golgi phosphoprotein 2)	GOLM1		Table II (putative)	−37
P10915	Hyaluronan and proteoglycan link protein 1 (Cartilage-linking protein 1) (Cartilage-link protein) (Proteoglycan link protein)	HAPLN1		Table II (putative)	−20
Q9Y6R7	IgGFc-binding protein (Fcgamma-binding protein antigen) (FcgammaBP)	FCGBP		Table II (putative)	−32
O95970	Leucine-rich glioma-inactivated protein 1 (Epitempin-1)	LGI1		Table II (putative)	−19
Q96FE5	Leucine-rich repeat and immunoglobulin-like domain-containing nogo receptor-interacting protein 1 (Leucine-rich repeat and immunoglobulin domain-containing protein 1) (Leucine-rich repeat neuronal protein 1) (Leucine-rich repeat neuronal protein 6A)	LINGO1		Table II (putative)	−17		37181688											10.161	1	1		1	10.161	1	1
Q9UM22	Mammalian ependymin-related protein 1 (MERP-1) (Upregulated in colorectal cancer gene 1 protein)	EPDR1		Table II (putative)	−147		24475586	X		46.8844	172	28.6667		161.594	1216	202.667		49.5434	101	33.6667		3	86.0072	1489	88.3333
P20916	Myelin-associated glycoprotein (Siglec-4a)	MAG		Table II (putative)	−41
Q9Y4C0	Neurexin-3 (Neurexin III-alpha) (Neurexin-3-alpha)	NRXN3		Table II (putative)	−25
O14594	Neurocan core protein (Chondroitin sulfate proteoglycan 3)	NCAN		Table II (putative)	−46
Q6P4A8	Phospholipase B-like 1 (EC 3.1.1.-)	PLBD1		Table II (putative)	−27
Q8IV08	Phospholipase D3 (PLD 3) (EC 3.1.4.4) (Choline phosphatase 3) (HindIII K4L homolog) (Hu-K4) (Phosphatidylcholine-hydrolyzing phospholipase D3)	PLD3		Table II (putative)	−33		1575347	X		38.2455	57	11.4		51.9682	144	24		42.9563	65	21.6667		3	44.39	266	19.0222
Q9BTY2	Plasma alpha-L-fucosidase (EC 3.2.1.51) (Alpha-L-fucoside fucohydrolase 2) (Alpha-L-fucosidase 2)	FUCA2		Table II (putative)	−31
P41222	Prostaglandin-H2 D-isomerase (EC 5.3.99.2) (Beta-trace protein) (Cerebrin-28) (Glutathione-independent PGD synthase) (Lipocalin-type prostaglandin-D synthase) (Prostaglandin-D2 synthase) (PGD2 synthase) (PGDS) (PGDS2)	PTGDS		Table II (putative)	−48
O75629	Protein CREG1 (Cellular repressor of E1A-stimulated genes 1)	CREG1		Table II (putative)	−65		21754713	X						16.2111	29	5.8						1	16.2111	29	5.8
Q99497	Protein DJ-1 (DJ-1) (Oncogene DJ1) (Parkinson disease protein 7) (Parkinsonism-associated deglycase) (Protein deglycase DJ-1) (EC 3.1.2.-) (EC 3.5.1.124)	PARK7		Table II (putative)	−16		31543380	X						10.1973	5	1.66667						1	10.1973	5	1.66667
Q8NHP8	Putative phospholipase B-like 2 (EC 3.1.1.-)	PLBD2		Table II (putative)	−175		27734917	X		15.2396	17	4.25		26.8462	38	6.33333		10.227	2	2		3	17.4376	57	4.19444
P23471	Receptor-type tyrosine-protein phosphatase zeta (R-PTP-zeta) (EC 3.1.3.48) (Protein-tyrosine phosphatase receptor type Z polypeptide 1) (Protein-tyrosine phosphatase receptor type Z polypeptide 2) (R-PTP-zeta-2)	PTPRZ1		Table II (putative)	−55
Q9HB40	Retinoid-inducible serine carboxypeptidase (EC 3.4.16.-) (Serine carboxypeptidase 1)	SCPEP1		Table II (putative)	−31
O00584	Ribonuclease T2 (EC 3.1.27.-) (Ribonuclease 6)	RNASET2		Table II (putative)	−112		5231228	X						15.1631	4	2						1	15.1631	4	2
P13637	Sodium/potassium-transporting ATPase subunit alpha-3 (Na(+)/K(+) ATPase alpha-3 subunit) (EC 3.6.3.9) (Na(+)/K(+) ATPase alpha(III) subunit) (Sodium pump subunit alpha-3)	ATP1A3		Table II (putative)	−18		1359715	X		15.1824	4	2										1	15.1824	4	2
P63208	S-phase kinase-associated protein 1 (Cyclin-A/CDK2-associated protein p19) (p19A) (Organ of Corti protein 2) (OCP-2) (Organ of Corti protein II) (OCP-II) (RNA polymerase II elongation factor-like protein) (SIII) (Transcription elongation factor B polypeptide 1-like) (p19skp1)	SKP1		Table II (putative)	−65
Q8NBJ7	Sulfatase-modifying factor 2 (C-alpha-formylglycine-generating enzyme 2)	SUMF2		Table II (putative)	−19
Q92752	Tenascin-R (TN-R) (Janusin) (Restrictin)	TNR		Table II (putative)	−137
P13611	Versican core protein (Chondroitin sulfate proteoglycan core protein 2) (Chondroitin sulfate proteoglycan 2) (Glial hyaluronate-binding protein) (GHAP) (Large fibroblast proteoglycan) (PG-M)	VCAN		Table II (putative)	−20		1008913							10.104	1	1						1	10.104	1	1
Q6UWY0	Arylsulfatase K (EC 3.1.6.-)	ARSK		Table II (putative)	−34
